# Supplementary material for: Gene expression profiling to elucidate the promotive effects of the volatile organic compound 3-octanone on the mycelial growth of Ganoderma lucidum
Source: Biotechnol Lett. 2026 Feb 5;48(1):32. doi: 10.1007/s10529-026-03698-5 (PMC12876093; doi:10.1007/s10529-026-03698-5)
Supplement: Supplementary file 1 — Supplementary file1 (XLSX 2342 KB) [file 10529_2026_3698_MOESM1_ESM.xlsx]

## Sheet: Informations
Supporting informations
Title	Gene expression profiling to elucidate the promotive effects of the volatile organic compound 3-octanone on the mycelial growth of Ganoderma lucidum
Authors	Shoko Horikawa1, Ryuka Iizuka2, Kiwamu Umezawa3, Rumi Konuma4, Makoto Yoshida1,2,5*
	ORCID: R. Iizuka 0009-0000-5281-5453, K. Umezawa 0000-0003-1277-0558, M. Yoshida 0000-0001-6318-8109
	1 United Graduate School of Agricultural Science, Tokyo University of Agriculture and Technology, Fuchu, Tokyo 183-8509, Japan
	2 Institute of Global Innovation Research, Tokyo University of Agriculture and Technology, Fuchu, Tokyo 183-8509, Japan
	3 Department of Applied Biological Chemistry, Faculty of Agriculture, Kindai University, 3327-204 Naka-machi, Nara 631-8505, Japan
	4 Tokyo Metropolitan Industrial Technology Research Institute, 1-9 Kandasakuma-cho, Chiyoda-ku, Tokyo 101-0025, Japan
	5 Institute of Agriculture, Tokyo University of Agriculture and Technology, Fuchu, Tokyo 183-8509, Japan
	*Corresponding author: Makoto Yoshida, E-mail address: ymakoto@cc.tuat.ac.jp

## Sheet: Table S1
PDA concentrations		Mycelial growth
			control	1-octen-3-ol	3-octanol	3-octanone
Normal	39 g l-1	Diameter (mm)	55±2	38±2	56±2	62±2
		Weight (g)	0.0418±0.0032	0.0264±0.012	0.0456±0.016	0.0492±0.0023
1/2 diluted	19.5 g l-1	Diameter (mm)	55±2	35±1	55±2	68±2
		Weight (g)	0.0375±0.0016	0.0207±0.0021	0.0302±0.0023	0.0421±0.0019
1/4 diluted	9.75 g l-1	Diameter (mm)	46±3	32±1	48±4	63±2
		Weight (g)	0.0258±0.0016	0.0149±0.0010	0.0242±0.0017	0.0376±0.0021

## Sheet: Table S2
Condition	Replicate	Row reads	Clean reads (%)	Alignment rate (%)
NO	1	49396472	45,500,006 (92.11)	87.86
	2	38110016	36,276,117 (95.19)	88.65
	3	29223570	27,630,632 (94.55)	87.06
	4	25660670	23,898,608 (93.13)	88.4
EX	1	32498164	30,731,270 (94.56)	88.2
	2	48484823	46,176,104 (95.24)	87.67
	3	49695370	46,000,458 (92.56)	88.62
	4	46122470	43,485,030 (94.28)	88.38

## Sheet: Table S3
gene_id	protein_id	logFC	logCPM	PValue	FDR	EX_1	EX_2	EX_3	EX_4	NO_1	NO_2	NO_3	NO_4	goAcc	goName	iprId	iprDesc	kogid	kogdefline	CAZyme_Family	sseqid	blast_stitle
gene_100	1904	0.0688774	3.42937	0.655439	0.787391	465	884	765	747	846	716	419	331
gene_10000	460573	-0.633754	2.10044	0.0463879	0.125997	143	321	207	206	248	202	236	333	GO:0016787 | GO:0008806	hydrolase activity | carboxymethylenebutenolidase activity	IPR002925 | IPR029058	Dienelactone hydrolase | Alpha/Beta hydrolase fold	KOG3043	Predicted hydrolase related to dienelactone hydrolase		sp|B8M9K0|TROPI_TALSN	Hydrolase tropI OS=Talaromyces stipitatus (strain ATCC 10500 / CBS 375.48 / QM 6759 / NRRL 1006) OX=441959 GN=tropI PE=3 SV=1
gene_10001	383873	-0.0283438	4.6074	0.835841	0.908519	1263	1497	1608	1778	1731	1310	1236	935			IPR019236	Domain of unknown function DUF2183				sp|P53933|APP1_YEAST	Phosphatidate phosphatase APP1 OS=Saccharomyces cerevisiae (strain ATCC 204508 / S288c) OX=559292 GN=APP1 PE=1 SV=1
gene_10002	81576	0.253635	7.20439	0.00773857	0.0317973	7706	10509	12431	10660	9108	7744	6300	5321			IPR013105 | IPR013026 | IPR019734	Tetratricopeptide TPR2 | Tetratricopeptide repeat-containing domain | Tetratricopeptide repeat	KOG0548	Molecular co-chaperone STI1		sp|O14085|SEC67_SCHPO	ER protein translocation subcomplex subunit sec67 OS=Schizosaccharomyces pombe (strain 972 / ATCC 24843) OX=284812 GN=sec67 PE=3 SV=1
gene_10003	460580	-0.200984	8.986	0.0338886	0.100263	21556	33193	34749	32513	42689	33530	22038	19758	GO:0003676 | GO:0005524 | GO:0008026 | GO:0004386	nucleic acid binding | ATP binding | ATP-dependent helicase activity | helicase activity	IPR011545 | IPR001650 | IPR000629 | IPR014001 | IPR014014 | IPR027417	DEAD/DEAH box helicase domain | Helicase, C-terminal | ATP-dependent RNA helicase DEAD-box, conserved site | Helicase superfamily 1/2, ATP-binding domain | RNA helicase, DEAD-box type, Q motif | P-loop containing nucleoside triphosphate hydrolase	KOG0335	ATP-dependent RNA helicase	PL1_4	sp|Q9P6U9|DED1_NEUCR	ATP-dependent RNA helicase ded1 OS=Neurospora crassa (strain ATCC 24698 / 74-OR23-1A / CBS 708.71 / DSM 1257 / FGSC 987) OX=367110 GN=drh-9 PE=3 SV=1
gene_10004	460584	0.225334	5.81604	0.0462154	0.125654	3065	4042	4439	4012	3575	3337	2579	1678
gene_10005	491899	0.381329	6.63998	0.000313519	0.00232021	5872	7167	8118	7655	5969	5819	3610	3216	GO:0003700 | GO:0005634 | GO:0006355 | GO:0008270 | GO:0043565	transcription factor activity | nucleus | regulation of transcription, DNA-dependent | zinc ion binding | sequence-specific DNA binding	IPR000679	Zinc finger, GATA-type	KOG1601	GATA-4/5/6 transcription factors		sp|Q75JZ1|GTAC_DICDI	GATA zinc finger domain-containing protein 3 OS=Dictyostelium discoideum OX=44689 GN=gtaC PE=4 SV=1
gene_10006	460603	-0.375235	0.649693	0.140301	0.278818	50	137	85	79	123	106	99	47
gene_10007	383883	-0.597139	2.35444	0.000276631	0.00208095	168	289	331	268	418	414	228	253			IPR021950	Transcription factor Spt20				sp|O14174|SPT20_SCHPO	SAGA complex subunit Spt20 OS=Schizosaccharomyces pombe (strain 972 / ATCC 24843) OX=284812 GN=spt20 PE=1 SV=1
gene_10008	383886	-0.228601	5.14256	0.104835	0.226529	1479	2806	2133	2002	3312	2076	1582	1373	GO:0005488	binding	IPR007205 | IPR007206 | IPR016024	Protein HGH1 N-terminal | Protein HGH1 C-terminal | Armadillo-type fold	KOG2973	Uncharacterized conserved protein		sp|Q10498|HGH1_SCHPO	Protein HGH1 homolog OS=Schizosaccharomyces pombe (strain 972 / ATCC 24843) OX=284812 GN=hgh1 PE=3 SV=1
gene_10009	525669	-0.00907738	4.69552	0.945347	0.973471	1260	1677	1886	1807	1775	1724	1222	867			IPR028094	Restriction of telomere capping protein 4, C-terminal
gene_10010	356907	0.333898	4.06702	0.0302929	0.09204	931	1131	1365	1353	1103	1065	556	511
gene_10011	511538	-0.0160219	2.46174	0.947329	0.974399	279	377	373	365	343	464	212	177	GO:0016787 | GO:0008806	hydrolase activity | carboxymethylenebutenolidase activity	IPR002925 | IPR029058	Dienelactone hydrolase | Alpha/Beta hydrolase fold	KOG3043	Predicted hydrolase related to dienelactone hydrolase		sp|B8M9K0|TROPI_TALSN	Hydrolase tropI OS=Talaromyces stipitatus (strain ATCC 10500 / CBS 375.48 / QM 6759 / NRRL 1006) OX=441959 GN=tropI PE=3 SV=1
gene_10012	556477	-0.260278	2.32797	0.283496	0.456841	186	400	334	266	508	216	306	161	GO:0016787 | GO:0008806	hydrolase activity | carboxymethylenebutenolidase activity	IPR002925 | IPR029058	Dienelactone hydrolase | Alpha/Beta hydrolase fold	KOG3043	Predicted hydrolase related to dienelactone hydrolase		sp|P39721|AIM2_YEAST	Protein AIM2 OS=Saccharomyces cerevisiae (strain ATCC 204508 / S288c) OX=559292 GN=AIM2 PE=1 SV=1
gene_10013	423422	0.0480339	1.16986	0.857718	0.92095	115	187	131	143	239	79	98	70	GO:0002682 | GO:0030246	regulation of immune system process | carbohydrate binding	IPR015339	Immunomodulatory protein FIP-Fve, fungal				sp|P14945|LZ8_GANLU	Immunomodulatory protein Ling Zhi-8 OS=Ganoderma lucidum OX=5315 PE=1 SV=2
gene_10015	81757	-5.22748	7.47357	1.07009e-25	5.32028e-23	292	806	467	877	11035	15217	13373	25364	GO:0002682 | GO:0030246	regulation of immune system process | carbohydrate binding	IPR015339	Immunomodulatory protein FIP-Fve, fungal				sp|P14945|LZ8_GANLU	Immunomodulatory protein Ling Zhi-8 OS=Ganoderma lucidum OX=5315 PE=1 SV=2
gene_10017	556481	-0.0838231	5.9127	0.392703	0.570587	2758	4562	3993	3774	4562	3625	2973	2167	GO:0005515 | GO:0008270	protein binding | zinc ion binding	IPR001841 | IPR017907	Zinc finger, RING-type | Zinc finger, RING-type, conserved site	KOG2177	Predicted E3 ubiquitin ligase		sp|Q9P3U8|YJ95_SCHPO	Uncharacterized RING finger protein C548.05c OS=Schizosaccharomyces pombe (strain 972 / ATCC 24843) OX=284812 GN=SPCC548.05c PE=4 SV=1
gene_10018	500150	0.190111	5.60736	0.110034	0.23429	2291	3900	3694	3578	3201	2456	1898	2040	GO:0006388 | GO:0016772 | GO:0000215	tRNA splicing | transferase activity, transferring phosphorus-containing groups | tRNA 2'-phosphotransferase activity	IPR002745	Phosphotransferase KptA/Tpt1	KOG2278	RNA:NAD 2'-phosphotransferase TPT1		sp|Q5EAR5|TRPT1_DANRE	tRNA 2'-phosphotransferase 1 OS=Danio rerio OX=7955 GN=trpt1 PE=2 SV=2
gene_10019	491904	-0.351739	6.70171	0.00107646	0.00639906	4888	6828	5749	5845	8982	7306	4774	4269			IPR005178	Organic solute transporter subunit alpha/Transmembrane protein 184	KOG2641	Predicted seven transmembrane receptor - rhodopsin family		sp|Q54PI4|T1841_DICDI	Transmembrane protein 184 homolog DDB_G0284525 OS=Dictyostelium discoideum OX=44689 GN=tmem184A PE=3 SV=1
gene_10020	460637	0.0911456	7.98997	0.575528	0.727012	12429	25206	15414	14690	19876	13770	11328	8522
gene_10021	556485	-0.219852	4.94905	0.095067	0.210964	1299	2190	1966	1922	2411	2209	1200	1340
gene_10023	81909	0.214179	6.61588	0.0203511	0.0675006	4871	6935	7663	7710	6598	5771	3830	3368			IPR007751 | IPR029058	Domain of unknown function DUF676, lipase-like | Alpha/Beta hydrolase fold	KOG4372	Predicted alpha/beta hydrolase		sp|Q08448|LPL1_YEAST	Lipid droplet phospholipase 1 OS=Saccharomyces cerevisiae (strain ATCC 204508 / S288c) OX=559292 GN=LPL1 PE=1 SV=1
gene_10025	409110	-2.00504	9.81782	1.31931e-19	2.62376e-17	13468	28741	21666	30401	114688	59468	85462	48646	GO:0004497 | GO:0005506 | GO:0006118 | GO:0020037 | GO:0004601 | GO:0006979 | GO:0004666	monooxygenase activity | iron ion binding | electron transport | heme binding | peroxidase activity | response to oxidative stress | prostaglandin-endoperoxide synthase activity	IPR001128 | IPR019791 | IPR010255	Cytochrome P450 | Haem peroxidase, animal | Haem peroxidase	KOG2408	Peroxidase/oxygenase	AA3_1 | AA8	sp|Q4WY82|PPOC_ASPFU	Linoleate 10R-lipoxygenase OS=Aspergillus fumigatus (strain ATCC MYA-4609 / CBS 101355 / FGSC A1100 / Af293) OX=330879 GN=ppoC PE=1 SV=2
gene_10027	483800	0.0762102	6.64579	0.485427	0.65583	4849	7121	7746	6792	7444	5070	3995	4241	GO:0005198 | GO:0005515 | GO:0006461 | GO:0006890 | GO:0008565 | GO:0030126	structural molecule activity | protein binding | protein complex assembly | retrograde vesicle-mediated transport, Golgi to ER | protein transporter activity | COPI vesicle coat	IPR006822	Coatomer, epsilon subunit	KOG3081	Vesicle coat complex COPI, epsilon subunit		sp|Q28104|COPE_BOVIN	Coatomer subunit epsilon OS=Bos taurus OX=9913 GN=COPE PE=1 SV=3
gene_10028	81990	-0.0348092	4.60556	0.759886	0.859325	1123	1555	1845	1675	1740	1518	1097	918
gene_1003	338355	-0.0385366	5.36595	0.801496	0.886696	1713	3770	2558	2555	3512	2327	1863	1427
gene_10030	525695	-0.0773293	4.68652	0.461361	0.633197	1138	1814	1810	1713	1927	1575	1155	1008	GO:0006281 | GO:0008853	DNA repair | exodeoxyribonuclease III activity	IPR007268	Rad9/Ddc1	KOG2810	Checkpoint 9-1-1 complex, RAD9 component		sp|Q99638|RAD9A_HUMAN	Cell cycle checkpoint control protein RAD9A OS=Homo sapiens OX=9606 GN=RAD9A PE=1 SV=1
gene_10031	556494	-0.064047	2.82057	0.710245	0.823083	315	474	502	486	634	439	318	205			IPR001810	F-box domain
gene_10032	460660	-0.1742	3.26228	0.231167	0.397202	389	640	624	678	763	673	384	381			IPR001810	F-box domain
gene_10033	525725	-0.0999879	5.77903	0.382875	0.560027	2530	3773	3809	3542	4307	3875	2487	1769	GO:0016773 | GO:0005488 | GO:0004682	phosphotransferase activity, alcohol group as acceptor | binding | protein kinase CK2 activity	IPR000403 | IPR003152 | IPR021668 | IPR018936 | IPR014009 | IPR016024 | IPR011009	Phosphatidylinositol 3-/4-kinase, catalytic domain | PIK-related kinase, FATC | Telomere-length maintenance and DNA damage repair | Phosphatidylinositol 3/4-kinase, conserved site | PIK-related kinase | Armadillo-type fold | Protein kinase-like domain	KOG0892	Protein kinase ATM/Tel1, involved in telomere length regulation and DNA repair		sp|P0CP60|ATM_CRYNJ	Serine/threonine-protein kinase TEL1 OS=Cryptococcus neoformans var. neoformans serotype D (strain JEC21 / ATCC MYA-565) OX=214684 GN=TEL1 PE=3 SV=2
gene_10034	82030	-0.236593	7.27266	0.0168912	0.0585968	6867	10449	10150	9090	12117	10811	7874	5430	GO:0004672 | GO:0005524 | GO:0006468 | GO:0004674 | GO:0004682	protein kinase activity | ATP binding | protein amino acid phosphorylation | protein serine/threonine kinase activity | protein kinase CK2 activity	IPR000719 | IPR000095 | IPR017441 | IPR008271 | IPR002290 | IPR011009	Protein kinase domain | CRIB domain | Protein kinase, ATP binding site | Serine/threonine-protein kinase, active site | Serine/threonine/dual specificity protein kinase, catalytic domain | Protein kinase-like domain	KOG0578	p21-activated serine/threonine protein kinase		sp|Q4P5N0|STE20_MYCMD	Serine/threonine-protein kinase SMU1 OS=Mycosarcoma maydis OX=5270 GN=SMU1 PE=3 SV=1
gene_10035	383931	0.087068	4.74539	0.518237	0.682127	1253	2155	1911	1823	1907	1429	1018	1162	GO:0000175 | GO:0003723 | GO:0006396	3'-5'-exoribonuclease activity | RNA binding | RNA processing	IPR001247 | IPR015847 | IPR020568	Exoribonuclease, phosphorolytic domain 1 | Exoribonuclease, phosphorolytic domain 2 | Ribosomal protein S5 domain 2-type fold	KOG1614	Exosomal 3'-5' exoribonuclease complex, subunit Rrp45		sp|O74918|RRP45_SCHPO	Exosome complex component rrp45 OS=Schizosaccharomyces pombe (strain 972 / ATCC 24843) OX=284812 GN=rrp45 PE=3 SV=1
gene_10036	82089	-0.0189547	3.36821	0.905482	0.949052	500	663	770	696	554	648	516	430			IPR010285 | IPR027417	DNA helicase Pif1 like | P-loop containing nucleoside triphosphate hydrolase	KOG0987	DNA helicase PIF1/RRM3		sp|Q5AXT5|PIF1_EMENI	ATP-dependent DNA helicase PIF1 OS=Emericella nidulans (strain FGSC A4 / ATCC 38163 / CBS 112.46 / NRRL 194 / M139) OX=227321 GN=pif1 PE=3 SV=2
gene_10038	460676	-0.354386	2.71941	0.00752187	0.0310352	245	421	429	401	516	448	341	271			IPR001810	F-box domain
gene_10039	556501	-0.285649	6.26177	0.00175847	0.00959308	3513	4837	4752	4607	5912	5159	3968	3016	GO:0003676	nucleic acid binding	IPR024771 | IPR001374	SUZ domain | Single-stranded nucleic acid binding R3H	KOG2953	mRNA-binding protein Encore		sp|Q9DCB4|ARP21_MOUSE	cAMP-regulated phosphoprotein 21 OS=Mus musculus OX=10090 GN=Arpp21 PE=1 SV=2
gene_1004	339610	0.229153	6.64351	0.0249024	0.0790661	5396	7044	8002	7231	7176	6026	3721	3187	GO:0009058 | GO:0004049 | GO:0008152 | GO:0016833	biosynthetic process | anthranilate synthase activity | metabolic process | oxo-acid-lyase activity	IPR017926 | IPR015890 | IPR006805 | IPR029062 | IPR005801 | IPR006221 | IPR010117	Glutamine amidotransferase | Chorismate-utilising enzyme, C-terminal | Anthranilate synthase component I, N-terminal | Class I glutamine amidotransferase-like | ADC synthase | Anthranilate synthase/para-aminobenzoate synthase like domain | Para-aminobenzoate synthase	KOG1224	Para-aminobenzoate (PABA) synthase ABZ1		sp|P37254|ADCS_YEAST	Aminodeoxychorismate synthase OS=Saccharomyces cerevisiae (strain ATCC 204508 / S288c) OX=559292 GN=ABZ1 PE=1 SV=4
gene_10040	460681	0.026667	6.51919	0.802394	0.887421	4532	6029	6764	6450	6412	5752	4507	2918			IPR013057	Amino acid transporter, transmembrane	KOG1305	Amino acid transporter protein		sp|O74327|AVT5_SCHPO	Vacuolar amino acid transporter 5 OS=Schizosaccharomyces pombe (strain 972 / ATCC 24843) OX=284812 GN=avt5 PE=3 SV=1
gene_10041	460684	-0.198006	5.51377	0.0645831	0.16022	1921	3003	3039	3038	3412	2574	2358	1964	GO:0003899 | GO:0006350 | GO:0000166 | GO:0003824 | GO:0044237	DNA-directed RNA polymerase activity | transcription | nucleotide binding | catalytic activity | cellular metabolic process	IPR005574 | IPR006590 | IPR010997	RNA polymerase II, Rpb4 | RNA polymerase II, Rpb4, core | HRDC-like	KOG2351	RNA polymerase II, fourth largest subunit		sp|Q1JQ91|RPB4_BOVIN	DNA-directed RNA polymerase II subunit RPB4 OS=Bos taurus OX=9913 GN=POLR2D PE=1 SV=1
gene_10042	409145	-1.13493	2.36461	1.60286e-11	8.26984e-10	173	221	189	237	450	399	333	300			IPR001810	F-box domain
gene_10043	409148	0.0608306	5.72509	0.543077	0.70273	2455	4145	3871	3505	4108	3073	2109	1941	GO:0006508 | GO:0008237 | GO:0016787 | GO:0046983 | GO:0004226	proteolysis | metallopeptidase activity | hydrolase activity | protein dimerization activity | Gly-X carboxypeptidase activity	IPR002933 | IPR011650 | IPR001261	Peptidase M20 | Peptidase M20, dimerisation domain | ArgE/DapE/ACY1/CPG2/YscS, conserved site	KOG2275	Aminoacylase ACY1 and related metalloexopeptidases		sp|P27614|CBPS_YEAST	Carboxypeptidase S OS=Saccharomyces cerevisiae (strain ATCC 204508 / S288c) OX=559292 GN=CPS1 PE=1 SV=2
gene_10044	82164	-0.110894	5.76456	0.286641	0.460326	2628	3641	3718	3415	4030	3789	2474	1922			IPR013941	Activator of mitotic machinery Cdc14 phosphatase activation C-terminal				sp|O14100|ZDS1_SCHPO	Protein zds1 OS=Schizosaccharomyces pombe (strain 972 / ATCC 24843) OX=284812 GN=zds1 PE=1 SV=2
gene_10045	511569	0.310098	6.41148	0.00489937	0.0220621	4931	5823	6838	6452	4937	4941	3406	2880	GO:0019787 | GO:0043687 | GO:0051246 | GO:0004842 | GO:0051438 | GO:0051440 | GO:0051443 | GO:0051444	small conjugating protein ligase activity | post-translational protein modification | regulation of protein metabolic process | ubiquitin-protein ligase activity | regulation of ubiquitin-protein ligase activity | regulation of ubiquitin-protein ligase activity during meiotic cell cycle | positive regulation of ubiquitin-protein ligase activity | negative regulation of ubiquitin-protein ligase ac…	IPR000608 | IPR016135	Ubiquitin-conjugating enzyme E2 | Ubiquitin-conjugating enzyme/RWD-like	KOG0894	Ubiquitin-protein ligase		sp|P33296|UBC6_YEAST	Ubiquitin-conjugating enzyme E2 6 OS=Saccharomyces cerevisiae (strain ATCC 204508 / S288c) OX=559292 GN=UBC6 PE=1 SV=1
gene_10046	423443	0.136755	5.95693	0.252266	0.421393	3048	4119	4970	4633	3845	4159	2561	2119
gene_10047	460707	0.0950278	5.49668	0.449132	0.621899	2254	3070	3404	3259	2883	3144	1950	1440	GO:0004518 | GO:0006281 | GO:0008270 | GO:0003906	nuclease activity | DNA repair | zinc ion binding | DNA-(apurinic or apyrimidinic site) lyase activity	IPR005135 | IPR010666 | IPR004808	Endonuclease/exonuclease/phosphatase | Zinc finger, GRF-type | AP endonuclease 1	KOG1294	Apurinic/apyrimidinic endonuclease and related enzymes		sp|P87175|APN2_SCHPO	DNA-(apurinic or apyrimidinic site) endonuclease 2 OS=Schizosaccharomyces pombe (strain 972 / ATCC 24843) OX=284812 GN=apn2 PE=1 SV=1
gene_10048	357083	0.063247	6.49585	0.544554	0.703809	4543	6114	6739	6283	5673	5964	4001	3196	GO:0003777 | GO:0005524 | GO:0005875 | GO:0007018	microtubule motor activity | ATP binding | microtubule associated complex | microtubule-based movement	IPR001752 | IPR019821 | IPR027417	Kinesin motor domain | Kinesin motor domain, conserved site | P-loop containing nucleoside triphosphate hydrolase	KOG0239	Kinesin (KAR3 subfamily)		sp|P28739|KLPA_EMENI	Kinesin-like protein klpA OS=Emericella nidulans (strain FGSC A4 / ATCC 38163 / CBS 112.46 / NRRL 194 / M139) OX=227321 GN=klpA PE=2 SV=3
gene_10049	383967	0.317621	8.23879	0.00872588	0.0349099	15988	19807	26297	24196	18226	16607	11021	11232			IPR019368 | IPR027417	Ribosomal protein S23/S29, mitochondrial | P-loop containing nucleoside triphosphate hydrolase	KOG3928	Mitochondrial ribosome small subunit component, mediator of apoptosis DAP3		sp|Q7SD06|RT23_NEUCR	Small ribosomal subunit protein mS29 OS=Neurospora crassa (strain ATCC 24698 / 74-OR23-1A / CBS 708.71 / DSM 1257 / FGSC 987) OX=367110 GN=rsm23 PE=1 SV=1
gene_1005	430582	0.0825141	5.68399	0.394398	0.572062	2661	3650	3811	3434	3707	3193	2149	1760	GO:0005488	binding	IPR016024	Armadillo-type fold	KOG4524	Uncharacterized conserved protein		sp|O94600|TTI1_SCHPO	TEL2-interacting protein 1 OS=Schizosaccharomyces pombe (strain 972 / ATCC 24843) OX=284812 GN=tti1 PE=1 SV=1
gene_10050	357350	-0.177583	5.79641	0.247371	0.416634	2051	4266	3855	3482	4411	2914	2344	2772	GO:0003676 | GO:0005622 | GO:0008270	nucleic acid binding | intracellular | zinc ion binding	IPR022755 | IPR007087	Zinc finger, double-stranded RNA binding | Zinc finger, C2H2	KOG3408	U1-like Zn-finger-containing protein, probabl erole in RNA processing/splicing		sp|Q9P370|BUD20_SCHPO	Zinc finger protein bud20 OS=Schizosaccharomyces pombe (strain 972 / ATCC 24843) OX=284812 GN=bud20 PE=3 SV=1
gene_10052	82315	-0.0768605	8.61834	0.525195	0.688056	19009	25721	26931	26466	27749	29253	15738	14574
gene_10053	409171	0.0406681	6.44997	0.676315	0.802517	4214	6021	6736	5880	5974	5505	4132	2911			IPR007632	Anoctamin	KOG2513	Protein required for meiotic chromosome segregation		sp|O13621|YNG5_SCHPO	Uncharacterized protein C691.05c OS=Schizosaccharomyces pombe (strain 972 / ATCC 24843) OX=284812 GN=pi030 PE=4 SV=1
gene_10054	357230	-0.0537563	5.10028	0.653209	0.785315	1752	2170	2385	2287	2639	2264	1542	1155	GO:0006886 | GO:0005622	intracellular protein transport | intracellular	IPR002014 | IPR004152 | IPR001452 | IPR003903 | IPR018205 | IPR008942	VHS | GAT domain | SH3 domain | Ubiquitin interacting motif | VHS subgroup | ENTH/VHS	KOG2199	Signal transducing adaptor protein STAM/STAM2		sp|Q4P5J4|HSE1_MYCMD	Class E vacuolar protein-sorting machinery protein HSE1 OS=Mycosarcoma maydis OX=5270 GN=HSE1 PE=3 SV=1
gene_10055	383980	-0.226461	7.33493	0.167735	0.316488	6798	13093	9175	9440	13462	7658	9392	6482	GO:0019787 | GO:0043687 | GO:0051246 | GO:0004842 | GO:0051438 | GO:0051440 | GO:0051443 | GO:0051444	small conjugating protein ligase activity | post-translational protein modification | regulation of protein metabolic process | ubiquitin-protein ligase activity | regulation of ubiquitin-protein ligase activity | regulation of ubiquitin-protein ligase activity during meiotic cell cycle | positive regulation of ubiquitin-protein ligase activity | negative regulation of ubiquitin-protein ligase ac…	IPR000608 | IPR016135	Ubiquitin-conjugating enzyme E2 | Ubiquitin-conjugating enzyme/RWD-like	KOG0896	Ubiquitin-conjugating enzyme E2		sp|O74983|MMS2_SCHPO	Ubiquitin-conjugating enzyme spm2 OS=Schizosaccharomyces pombe (strain 972 / ATCC 24843) OX=284812 GN=spm2 PE=1 SV=1
gene_10056	423451	-4.27746	3.44218	5.49018e-15	5.08912e-13	31	89	64	101	587	562	1673	1071
gene_10057	357169	-0.116022	6.18639	0.218473	0.382958	3278	5403	4541	4799	5307	4517	3462	2875			IPR010326	Exocyst complex component Sec6	KOG2286	Exocyst complex subunit SEC6		sp|O74846|SEC6_SCHPO	Exocyst complex component sec6 OS=Schizosaccharomyces pombe (strain 972 / ATCC 24843) OX=284812 GN=sec6 PE=1 SV=2
gene_10058	525750	0.137504	4.69222	0.36759	0.544146	1280	2313	1800	1592	2120	1224	1138	871	GO:0006807 | GO:0016810 | GO:0003952 | GO:0005524 | GO:0009435	nitrogen compound metabolic process | hydrolase activity, acting on carbon-nitrogen (but not peptide) bonds | NAD+ synthase (glutamine-hydrolyzing) activity | ATP binding | NAD biosynthetic process	IPR003010 | IPR022310 | IPR014445 | IPR003694	Carbon-nitrogen hydrolase | NAD/GMP synthase | Glutamine-dependent NAD(+) synthetase | NAD(+) synthetase	KOG2303	Predicted NAD synthase, contains CN hydrolase domain	GH47	sp|P38795|NADE_YEAST	Glutamine-dependent NAD(+) synthetase OS=Saccharomyces cerevisiae (strain ATCC 204508 / S288c) OX=559292 GN=QNS1 PE=1 SV=1
gene_10059	383989	-0.0669445	8.76991	0.61349	0.754561	17785	26166	34346	32678	37573	26482	17684	16146	GO:0016874 | GO:0009374 | GO:0003824 | GO:0005524 | GO:0008152	ligase activity | biotin binding | catalytic activity | ATP binding | metabolic process	IPR005481 | IPR000089 | IPR000022 | IPR005482 | IPR005479 | IPR013537 | IPR001882 | IPR011761 | IPR011764 | IPR011762 | IPR011763 | IPR011053 | IPR011054 | IPR029045 | IPR016185	Carbamoyl-phosphate synthase, large subunit, N-terminal | Biotin/lipoyl attachment | Carboxyl transferase | Biotin carboxylase, C-terminal | Carbamoyl-phosphate synthetase large subunit-like, ATP-binding domain | Acetyl-CoA carboxylase, central domain | Biotin-binding site | ATP-grasp fold | Biotin carboxylation domain | Acetyl-coenzyme A carboxyltransferase, N-terminal | Acetyl-coenzyme A carbox…	KOG0368	Acetyl-CoA carboxylase	AA3_2	sp|P78820|ACAC_SCHPO	Acetyl-CoA carboxylase OS=Schizosaccharomyces pombe (strain 972 / ATCC 24843) OX=284812 GN=cut6 PE=1 SV=2
gene_1006	341032	-0.18588	3.94395	0.359596	0.536744	623	1421	890	807	1380	811	832	533	GO:0008270 | GO:0016787 | GO:0003824 | GO:0004132	zinc ion binding | hydrolase activity | catalytic activity | dCMP deaminase activity	IPR002125 | IPR016192 | IPR016193	CMP/dCMP deaminase, zinc-binding | APOBEC/CMP deaminase, zinc-binding | Cytidine deaminase-like	KOG3127	Deoxycytidylate deaminase		sp|O43012|DCTD_SCHPO	Deoxycytidylate deaminase OS=Schizosaccharomyces pombe (strain 972 / ATCC 24843) OX=284812 GN=SPBC2G2.13c PE=3 SV=2
gene_10060	460751	-0.151888	9.90179	0.207623	0.368906	39741	72705	61360	61435	78084	55401	39220	43015	GO:0003735 | GO:0005622 | GO:0005840 | GO:0006412	structural constituent of ribosome | intracellular | ribosome | translation	IPR001780 | IPR009000	Ribosomal protein L35A | Translation protein, beta-barrel domain	KOG0887	60S ribosomal protein L35A/L37		sp|P05744|RL33A_YEAST	Large ribosomal subunit protein eL33A OS=Saccharomyces cerevisiae (strain ATCC 204508 / S288c) OX=559292 GN=RPL33A PE=1 SV=3
gene_10061	460755	0.0621998	6.69136	0.497486	0.665201	5144	7410	7313	7264	8120	5898	4085	3839	GO:0004358 | GO:0006526	glutamate N-acetyltransferase activity | arginine biosynthetic process	IPR002813 | IPR016117	Arginine biosynthesis protein ArgJ | ArgJ-like domain	KOG2786	Putative glutamate/ornithine acetyltransferase		sp|B8PH83|ARGJ_POSPM	Arginine biosynthesis bifunctional protein ArgJ, mitochondrial OS=Postia placenta (strain ATCC 44394 / Madison 698-R) OX=561896 GN=POSPLDRAFT_134690 PE=3 SV=1
gene_10062	491931	0.204637	7.06677	0.0982269	0.216309	6852	9155	11172	9798	8232	8511	6138	3926
gene_10063	483825	0.235466	6.59451	0.0257834	0.0811333	5098	6466	7968	7316	6225	5752	3593	3463	GO:0004497 | GO:0006118 | GO:0006725 | GO:0006744 | GO:0016709 | GO:0050660 | GO:0008688 | GO:0018471 | GO:0018630 | GO:0018631 | GO:0018632 | GO:0018633 | GO:0018634 | GO:0018635 | GO:0018636 | GO:0018637 | GO:0018638 | GO:0018639 | GO:0018640 | GO:0018641 | GO:0018642 | GO:0018643 | GO:0018644 | GO:0018646 | GO:0018647 | GO:0018648 | GO:0018649 | GO:0018650 | GO:0018651 | GO:0018652 | GO:001865…	monooxygenase activity | electron transport | aromatic compound metabolic process | ubiquinone biosynthetic process | oxidoreductase activity, acting on paired donors, with incorporation or reduction of molecular oxygen, NADH or NADPH as one donor, and incorporation of one atom of oxygen | FAD binding | 3-(3-hydroxy-phenyl)propionate hydroxylase activity | 4-chlorobenzaldehyde oxidase activity | …	IPR002938 | IPR018168 | IPR010971	Monooxygenase, FAD-binding | Ubiquinone biosynthesis hydroxylase, UbiH/UbiF/VisC/COQ6, conserved site | Ubiquinone biosynthesis hydroxylase, UbiH/UbiF/UbiI/COQ6	KOG3855	Monooxygenase involved in coenzyme Q (ubiquinone) biosynthesis		sp|Q9Y7Z9|COQ6_SCHPO	Ubiquinone biosynthesis monooxygenase COQ6, mitochondrial OS=Schizosaccharomyces pombe (strain 972 / ATCC 24843) OX=284812 GN=coq6 PE=3 SV=2
gene_10065	82496	0.36539	3.16996	0.0192843	0.0649421	433	846	729	617	598	446	399	250
gene_10066	460769	-0.166306	4.57743	0.153343	0.295663	1047	1699	1611	1450	1961	1553	1009	947
gene_10067	556527	-0.202689	2.64973	0.288411	0.461948	248	467	459	338	597	448	247	202
gene_10068	82525	-0.154647	6.9983	0.141042	0.279778	5730	8426	8519	8499	9482	9430	5821	4488			IPR002035	von Willebrand factor, type A	KOG3519	Invasion-inducing protein TIAM1/CDC24 and related RhoGEF GTPases	GT39	sp|P40995|SCD1_SCHPO	Rho guanine nucleotide exchange factor scd1 OS=Schizosaccharomyces pombe (strain 972 / ATCC 24843) OX=284812 GN=scd1 PE=1 SV=2
gene_10069	82577	-0.347715	0.961041	0.0929388	0.207209	87	128	110	108	198	93	90	86			IPR001810	F-box domain
gene_1007	368042	0.119022	4.69165	0.269566	0.441263	1298	1874	1891	1849	1715	1456	1132	962	GO:0004526	ribonuclease P activity	IPR013241	RNase P, subunit Pop3
gene_10070	409204	0.427698	8.83751	0.000143177	0.0012056	25707	32319	40120	36667	28235	26328	15920	14027	GO:0005524 | GO:0006810 | GO:0015662 | GO:0016020 | GO:0030001 | GO:0046872 | GO:0005507 | GO:0006825 | GO:0016820	ATP binding | transport | ATPase activity, coupled to transmembrane movement of ions, phosphorylative mechanism | membrane | metal ion transport | metal ion binding | copper ion binding | copper ion transport | hydrolase activity, acting on acid anhydrides, catalyzing transmembrane movement of substances	IPR008250 | IPR006121 | IPR023214 | IPR018303 | IPR017969 | IPR006122 | IPR001757 | IPR027256	P-type ATPase, A domain | Heavy metal-associated domain, HMA | HAD-like domain | P-type ATPase, phosphorylation site | Heavy-metal-associated, conserved site | Heavy metal-associated domain, copper ion-binding | P-type ATPase | P-type ATPase, subfamily IB	KOG0207	Cation transport ATPase		sp|Q9SH30|HMA5_ARATH	Probable copper-transporting ATPase HMA5 OS=Arabidopsis thaliana OX=3702 GN=HMA5 PE=1 SV=2
gene_10071	357211	1.39885	1.1447	3.70309e-06	5.18622e-05	171	267	201	159	79	70	84	22	GO:0004553 | GO:0005975 | GO:0046558	hydrolase activity, hydrolyzing O-glycosyl compounds | carbohydrate metabolic process | arabinan endo-1,5-alpha-L-arabinosidase activity	IPR006710 | IPR016840 | IPR023296	Glycoside hydrolase, family 43 | Glycoside hydrolase, family 43, endo-1, 5-alpha-L-arabinosidase | Glycosyl hydrolase, five-bladed beta-propellor domain			GH43_6	sp|A1CLG4|ABNA_ASPCL	Probable arabinan endo-1,5-alpha-L-arabinosidase A OS=Aspergillus clavatus (strain ATCC 1007 / CBS 513.65 / DSM 816 / NCTC 3887 / NRRL 1 / QM 1276 / 107) OX=344612 GN=abnA PE=3 SV=1
gene_10073	357094	1.4302	7.23051	2.56847e-29	2.00671e-26	11937	14419	15672	13696	6516	4503	4102	2557			IPR001938	Thaumatin			GH152	sp|P32937|PR1A_HORVU	Pathogenesis-related protein 1A/1B OS=Hordeum vulgare OX=4513 PE=2 SV=1
gene_10074	82653	0.298089	6.16464	0.0352788	0.102765	4012	4855	5752	5622	4666	4672	2878	1884	GO:0005543	phospholipid binding	IPR011417 | IPR013809 | IPR008942	AP180 N-terminal homology (ANTH) domain | ENTH domain | ENTH/VHS	KOG0251	Clathrin assembly protein AP180 and related proteins, contain ENTH domain		sp|O60167|YHC3_SCHPO	ENTH domain-containing protein C19F8.03c OS=Schizosaccharomyces pombe (strain 972 / ATCC 24843) OX=284812 GN=SPBC19F8.03c PE=1 SV=1
gene_10075	460813	0.740423	7.97089	4.33181e-08	1.04595e-06	16462	17774	23123	22670	13721	13056	7933	6228	GO:0004571 | GO:0005509 | GO:0016020	mannosyl-oligosaccharide 1,2-alpha-mannosidase activity | calcium ion binding | membrane	IPR001382	Glycoside hydrolase, family 47	KOG2431	1, 2-alpha-mannosidase	GH47	sp|Q93Y37|MNS3_ARATH	Mannosyl-oligosaccharide 1,2-alpha-mannosidase MNS3 OS=Arabidopsis thaliana OX=3702 GN=MNS3 PE=1 SV=1
gene_10076	460818	0.392432	2.83469	0.119066	0.247923	467	666	463	444	330	395	391	174	GO:0005975 | GO:0004370 | GO:0006072	carbohydrate metabolic process | glycerol kinase activity | glycerol-3-phosphate metabolic process	IPR018484 | IPR018485 | IPR000577 | IPR018483 | IPR005999	Carbohydrate kinase, FGGY, N-terminal | Carbohydrate kinase, FGGY, C-terminal | Carbohydrate kinase, FGGY | Carbohydrate kinase, FGGY, conserved site | Glycerol kinase	KOG2517	Ribulose kinase and related carbohydrate kinases	GH47	sp|Q9WU65|GLPK2_MOUSE	Glycerol kinase 2 OS=Mus musculus OX=10090 GN=Gk2 PE=1 SV=1
gene_10077	460824	-3.79774	2.5898	6.40537e-08	1.48123e-06	32	39	71	70	898	67	1017	344			IPR001938	Thaumatin			GH152	sp|P31110|TLP_ORYSJ	Thaumatin-like protein OS=Oryza sativa subsp. japonica OX=39947 GN=Os12g0628600 PE=1 SV=1
gene_10079	525777	-1.9093	3.49023	0.0147079	0.0525305	143	263	275	580	342	377	230	2080	GO:0006118 | GO:0016491 | GO:0010181	electron transport | oxidoreductase activity | FMN binding	IPR000262 | IPR008259 | IPR012133	FMN-dependent dehydrogenase | FMN-dependent alpha-hydroxy acid dehydrogenase, active site | Alpha-hydroxy acid dehydrogenase, FMN-dependent	KOG0538	Glycolate oxidase		sp|P09437|CYB2_WICAO	L-lactate dehydrogenase (cytochrome) OS=Wickerhamomyces anomalus OX=4927 GN=CYB2 PE=1 SV=2
gene_1008	18884	-0.484576	2.93301	0.0118343	0.0445741	311	503	431	389	620	431	547	284	GO:0008080 | GO:0008152	N-acetyltransferase activity | metabolic process	IPR013653 | IPR000182 | IPR016181	FR47-like | GNAT domain | Acyl-CoA N-acyltransferase
gene_1009	339396	-0.123261	1.17646	0.527787	0.689659	112	128	156	150	167	165	101	72			IPR011022 | IPR014756	Arrestin C-terminal-like domain | Immunoglobulin E-set
gene_10091	384028	-0.50241	3.16073	0.094596	0.210239	336	456	511	607	627	302	604	555			IPR001938	Thaumatin			GH152	sp|P31110|TLP_ORYSJ	Thaumatin-like protein OS=Oryza sativa subsp. japonica OX=39947 GN=Os12g0628600 PE=1 SV=1
gene_10092	82766	-0.248923	4.65465	0.122378	0.253006	1052	1864	1601	1436	2330	1318	1035	1202	GO:0004350 | GO:0006561 | GO:0050661 | GO:0008152 | GO:0016491	glutamate-5-semialdehyde dehydrogenase activity | proline biosynthetic process | NADP binding | metabolic process | oxidoreductase activity	IPR015590 | IPR012134 | IPR020593 | IPR016161 | IPR000965	Aldehyde dehydrogenase domain | Glutamate-5-semialdehyde dehydrogenase | Gamma-glutamyl phosphate reductase GPR, conserved site | Aldehyde/histidinol dehydrogenase | Gamma-glutamyl phosphate reductase GPR	KOG4165	Gamma-glutamyl phosphate reductase		sp|Q9UT44|PROA_SCHPO	Probable gamma-glutamyl phosphate reductase OS=Schizosaccharomyces pombe (strain 972 / ATCC 24843) OX=284812 GN=pro1 PE=3 SV=1
gene_10093	356967	0.192542	7.00426	0.0604889	0.152891	6289	8770	10727	9594	7921	7653	5169	4727			IPR019544 | IPR019734	Tetratricopeptide, SHNi-TPR domain | Tetratricopeptide repeat	KOG4563	Cell cycle-regulated histone H1-binding protein		sp|Q9USQ4|SIM3_SCHPO	NASP-related protein sim3 OS=Schizosaccharomyces pombe (strain 972 / ATCC 24843) OX=284812 GN=sim3 PE=1 SV=1
gene_10094	460830	0.116294	6.08892	0.239455	0.407651	3519	4620	5023	4989	4894	3485	3015	2550
gene_10095	82821	0.0321525	4.13032	0.787531	0.878175	837	1242	1212	1261	1187	1050	793	655
gene_10096	500198	-0.290444	2.33281	0.0787288	0.184121	218	271	372	300	472	291	253	187	GO:0004194 | GO:0006508 | GO:0004190 | GO:0004192	pepsin A activity | proteolysis | aspartic-type endopeptidase activity | cathepsin D activity	IPR001461 | IPR001969 | IPR021109	Aspartic peptidase | Aspartic peptidase, active site | Aspartic peptidase domain	KOG1339	Aspartyl protease		sp|O60020|ASPR1_PHARH	Aspartic protease OS=Phaffia rhodozyma OX=264483 GN=pr1 PE=1 SV=1
gene_101	366072	0.109142	5.56956	0.495067	0.663284	2523	3617	3517	2965	3521	3523	1744	1350	GO:0004553 | GO:0005975 | GO:0003824 | GO:0030246 | GO:0004558	hydrolase activity, hydrolyzing O-glycosyl compounds | carbohydrate metabolic process | catalytic activity | carbohydrate binding | alpha-glucosidase activity	IPR000322 | IPR030458 | IPR030459 | IPR017853 | IPR011013	Glycoside hydrolase family 31 | Glycosyl hydrolases family 31, active site | Glycosyl hydrolases family 31, conserved site | Glycoside hydrolase superfamily | Galactose mutarotase-like domain	KOG1065	Maltase glucoamylase and related hydrolases, glycosyl hydrolase family 31	GH31_1	sp|P29064|AGLU_CANTS	Alpha-glucosidase OS=Candida tsukubaensis OX=5483 PE=1 SV=1
gene_1010	430600	-0.00639333	7.54822	0.945982	0.973758	8404	12582	13833	13501	14415	10363	8023	7453	GO:0004316	3-oxoacyl-[acyl-carrier-protein] reductase activity			KOG0725	Reductases with broad range of substrate specificities		sp|P80873|GS39_BACSU	General stress protein 39 OS=Bacillus subtilis (strain 168) OX=224308 GN=ydaD PE=1 SV=3
gene_10100	384044	0.164319	5.58169	0.117469	0.245439	2501	3391	3752	3350	3238	3033	1908	1588	GO:0004672 | GO:0005524 | GO:0006468 | GO:0004674	protein kinase activity | ATP binding | protein amino acid phosphorylation | protein serine/threonine kinase activity	IPR000719 | IPR008271 | IPR002290 | IPR011009	Protein kinase domain | Serine/threonine-protein kinase, active site | Serine/threonine/dual specificity protein kinase, catalytic domain | Protein kinase-like domain	KOG0612	Rho-associated, coiled-coil containing protein kinase		sp|O54874|MRCKA_RAT	Serine/threonine-protein kinase MRCK alpha OS=Rattus norvegicus OX=10116 GN=Cdc42bpa PE=1 SV=1
gene_10101	460853	0.382134	3.28947	0.0241918	0.0773485	534	638	805	852	620	483	314	382
gene_10103	500200	0.109112	0.0778323	0.739047	0.844427	55	83	72	61	108	26	46	36			IPR001938	Thaumatin			GH152	sp|P27357|TLP_WHEAT	Thaumatin-like protein PWIR2 OS=Triticum aestivum OX=4565 PE=2 SV=1
gene_10104	500201	-0.0385109	0.723213	0.890829	0.939732	70	79	119	144	108	114	74	56
gene_10108	409246	0.0191443	5.30961	0.865367	0.9258	1757	3077	2778	2735	2893	2473	1545	1560	GO:0003676 | GO:0004386 | GO:0005524 | GO:0008026	nucleic acid binding | helicase activity | ATP binding | ATP-dependent helicase activity	IPR011545 | IPR001650 | IPR014001 | IPR014014 | IPR027417	DEAD/DEAH box helicase domain | Helicase, C-terminal | Helicase superfamily 1/2, ATP-binding domain | RNA helicase, DEAD-box type, Q motif | P-loop containing nucleoside triphosphate hydrolase	KOG0346	RNA helicase	GT1	sp|Q0CY48|DBP9_ASPTN	ATP-dependent RNA helicase dbp9 OS=Aspergillus terreus (strain NIH 2624 / FGSC A1156) OX=341663 GN=dbp9 PE=3 SV=2
gene_10109	556551	-0.412684	1.83174	0.0412711	0.115661	126	251	155	254	327	233	186	133
gene_1011	430602	0.318149	5.68946	0.0127696	0.0470916	3015	3476	3953	4143	3685	2710	1734	1825					KOG0917	Uncharacterized conserved protein		sp|Q32L63|VTA1_BOVIN	Vacuolar protein sorting-associated protein VTA1 homolog OS=Bos taurus OX=9913 GN=VTA1 PE=2 SV=1
gene_10110	511629	-0.739211	4.10139	0.0125982	0.0466641	418	1367	990	644	1908	822	1265	657
gene_10111	357248	-1.39561	1.80794	2.83457e-09	8.78828e-08	89	115	160	132	525	211	203	184	GO:0005524 | GO:0016151	ATP binding | nickel ion binding	IPR003495 | IPR027417 | IPR004400	CobW/HypB/UreG domain | P-loop containing nucleoside triphosphate hydrolase | Urease accessory protein UreG				sp|J9VEN6|URE7_CRYNH	Urease accessory protein 7 OS=Cryptococcus neoformans var. grubii serotype A (strain H99 / ATCC 208821 / CBS 10515 / FGSC 9487) OX=235443 GN=URE7 PE=1 SV=1
gene_10112	409251	-0.0514005	6.97061	0.69856	0.816791	5293	9642	8290	8773	11425	7616	5480	3873	GO:0016020 | GO:0030001 | GO:0046873 | GO:0005385 | GO:0006829 | GO:0016021	membrane | metal ion transport | metal ion transmembrane transporter activity | zinc ion transmembrane transporter activity | zinc ion transport | integral to membrane	IPR003689 | IPR004698	Zinc/iron permease | Zinc/iron permease, fungal/plant	KOG1558	Fe2+/Zn2+ regulated transporter		sp|Q12436|ZRT2_YEAST	Zinc-regulated transporter 2 OS=Saccharomyces cerevisiae (strain ATCC 204508 / S288c) OX=559292 GN=ZRT2 PE=1 SV=1
gene_10114	357491	-0.0946284	6.23867	0.416008	0.592564	3618	4993	5296	4843	5265	5476	3609	2501	GO:0005622 | GO:0007165	intracellular | signal transduction	IPR001060 | IPR000198 | IPR008936	FCH domain | Rho GTPase-activating protein domain | Rho GTPase activation protein	KOG1450	Predicted Rho GTPase-activating protein	GT69	sp|Q9P227|RHG23_HUMAN	Rho GTPase-activating protein 23 OS=Homo sapiens OX=9606 GN=ARHGAP23 PE=1 SV=2
gene_10115	491952	0.0890724	2.72832	0.545804	0.705174	333	443	504	467	439	452	275	215			IPR001810	F-box domain
gene_10116	460896	-0.357557	9.65921	0.00731897	0.0303353	31021	58805	49414	44968	70603	44399	38658	39477	GO:0000786 | GO:0003677 | GO:0005634 | GO:0006334	nucleosome | DNA binding | nucleus | nucleosome assembly	IPR007125 | IPR019809 | IPR001951 | IPR009072	Histone core | Histone H4, conserved site | Histone H4 | Histone-fold	KOG3467	Histone H4		sp|P62792|H4_PHACH	Histone H4 OS=Phanerodontia chrysosporium OX=2822231 GN=H4.1 PE=3 SV=2
gene_10117	460898	-0.332305	9.23971	0.0157946	0.0555145	22640	47738	35997	33139	48943	35654	29147	28944	GO:0000786 | GO:0003677 | GO:0005634 | GO:0006334	nucleosome | DNA binding | nucleus | nucleosome assembly	IPR007125 | IPR000164 | IPR009072	Histone core | Histone H3/CENP-A | Histone-fold	KOG1745	Histones H3 and H4		sp|Q4PB04|H32_MYCMD	Histone H3.2 OS=Mycosarcoma maydis OX=5270 GN=HHT2 PE=3 SV=3
gene_10118	384073	0.874206	7.364	4.07139e-18	6.28962e-16	10897	12944	15639	15027	8817	6845	5184	4237			IPR001251 | IPR011074	CRAL-TRIO domain | CRAL/TRIO, N-terminal domain	KOG1471	Phosphatidylinositol transfer protein SEC14 and related proteins		sp|P0CR44|SFH5_CRYNJ	Phosphatidylinositol transfer protein SFH5 OS=Cryptococcus neoformans var. neoformans serotype D (strain JEC21 / ATCC MYA-565) OX=214684 GN=SFH5 PE=3 SV=1
gene_10119	423503	-0.102061	2.32965	0.558666	0.714784	243	302	342	348	373	231	254	228	GO:0004553 | GO:0005975	hydrolase activity, hydrolyzing O-glycosyl compounds | carbohydrate metabolic process	IPR006710 | IPR023296	Glycoside hydrolase, family 43 | Glycosyl hydrolase, five-bladed beta-propellor domain			GH43_30	sp|P94522|EABN1_BACSU	Extracellular endo-alpha-(1->5)-L-arabinanase 1 OS=Bacillus subtilis (strain 168) OX=224308 GN=abnA PE=1 SV=3
gene_1012	549987	-0.116597	3.61866	0.434296	0.608235	535	790	920	797	917	715	489	581	GO:0005618 | GO:0030599 | GO:0042545	cell wall | pectinesterase activity | cell wall modification	IPR000070 | IPR018040 | IPR011050	Pectinesterase, catalytic | Pectinesterase, active site | Pectin lyase fold/virulence factor			CE8	sp|Q12535|PME_ASPAC	Pectinesterase OS=Aspergillus aculeatus OX=5053 GN=pme1 PE=2 SV=1
gene_10120	423504	0.186863	0.981456	0.295465	0.469742	93	165	140	136	148	124	70	56			IPR010829	Cerato-platanin				sp|P81702|CEPL_CERFI	Cerato-platanin OS=Ceratocystis fimbriata f. sp. platani OX=88771 GN=cp PE=1 SV=2
gene_10121	384079	-0.00355506	4.28762	0.975178	0.99025	909	1304	1425	1385	1429	1096	909	740			IPR019410 | IPR029063	Nicotinamide N-methyltransferase-like | S-adenosyl-L-methionine-dependent methyltransferase	KOG2793	Putative N2,N2-dimethylguanosine tRNA methyltransferase		sp|P53970|EFM6_YEAST	Protein-lysine N-methyltransferase EFM6 OS=Saccharomyces cerevisiae (strain ATCC 204508 / S288c) OX=559292 GN=EFM6 PE=1 SV=1
gene_10122	483852	0.274101	7.13809	0.00878313	0.035118	7349	9904	11614	10833	8677	7362	5399	5483			IPR022764	Peptidase S54, rhomboid domain	KOG2980	Integral membrane protease of the rhomboid family involved in different forms of regulated intramembrane proteolysis		sp|A1Z8R8|PARL_DROME	Presenilins-associated rhomboid-like protein, mitochondrial OS=Drosophila melanogaster OX=7227 GN=rho-7 PE=1 SV=1
gene_10123	500215	0.599817	6.62087	0.117119	0.244896	3533	14121	8886	5226	5321	5741	4876	1285	GO:0004194 | GO:0006508 | GO:0004190 | GO:0004193	pepsin A activity | proteolysis | aspartic-type endopeptidase activity | cathepsin E activity	IPR001461 | IPR001969 | IPR021109	Aspartic peptidase | Aspartic peptidase, active site | Aspartic peptidase domain	KOG1339	Aspartyl protease		sp|P17576|CARP_IRPLA	Polyporopepsin OS=Irpex lacteus OX=5319 PE=1 SV=1
gene_10124	500216	0.959487	3.20841	9.08636e-09	2.56151e-07	592	836	848	843	517	318	223	283	GO:0004553 | GO:0005975	hydrolase activity, hydrolyzing O-glycosyl compounds | carbohydrate metabolic process	IPR006710 | IPR023296	Glycoside hydrolase, family 43 | Glycosyl hydrolase, five-bladed beta-propellor domain			GH43_30	sp|P94522|EABN1_BACSU	Extracellular endo-alpha-(1->5)-L-arabinanase 1 OS=Bacillus subtilis (strain 168) OX=224308 GN=abnA PE=1 SV=3
gene_10125	500217	0.420266	6.02917	8.68478e-06	0.000105315	3647	4855	5467	5227	3853	3458	2465	2142			IPR016964	Transmembrane protein 6/97	KOG0012	DNA damage inducible protein		sp|Q3MHW7|SGMR2_BOVIN	Sigma intracellular receptor 2 OS=Bos taurus OX=9913 GN=TMEM97 PE=1 SV=1
gene_10126	409284	-1.5	2.13844	6.20273e-08	1.44046e-06	87	231	180	106	368	540	295	196			IPR010730	Heterokaryon incompatibility				sp|Q00808|HETE1_PODAS	Vegetative incompatibility protein HET-E-1 OS=Podospora anserina OX=2587412 GN=HET-E1 PE=4 SV=1
gene_10127	83238	-0.932504	3.44051	0.000673815	0.0043515	284	812	546	322	1070	931	745	370
gene_10128	556568	-0.0700505	6.31757	0.483919	0.654439	3543	5437	6065	5093	5224	5026	3797	3206			IPR007133	RNA polymerase II-associated, Paf1	KOG2478	Putative RNA polymerase II regulator		sp|Q9US06|PAF1_SCHPO	RNA polymerase II-associated protein 1 homolog OS=Schizosaccharomyces pombe (strain 972 / ATCC 24843) OX=284812 GN=SPAC664.03 PE=1 SV=2
gene_10129	409291	0.080668	3.8483	0.51506	0.67958	696	1068	1076	971	1045	838	560	559			IPR007529	Zinc finger, HIT-type	KOG4317	Predicted Zn-finger protein		sp|Q9UHR6|ZNHI2_HUMAN	Zinc finger HIT domain-containing protein 2 OS=Homo sapiens OX=9606 GN=ZNHIT2 PE=1 SV=1
gene_1013	337816	0.0946784	4.03	0.567066	0.720173	741	977	1456	1193	1247	977	569	629	GO:0005618 | GO:0030599 | GO:0042545	cell wall | pectinesterase activity | cell wall modification	IPR000070 | IPR018040 | IPR011050	Pectinesterase, catalytic | Pectinesterase, active site | Pectin lyase fold/virulence factor			CE8	sp|Q12535|PME_ASPAC	Pectinesterase OS=Aspergillus aculeatus OX=5053 GN=pme1 PE=2 SV=1
gene_10130	83255	0.33475	5.09757	0.00438474	0.0201345	1943	2362	2869	2593	2033	1860	1320	1211	GO:0016972	thiol oxidase activity	IPR017905	ERV/ALR sulfhydryl oxidase domain	KOG3355	Mitochondrial sulfhydryl oxidase involved in the biogenesis of cytosolic Fe/S proteins		sp|P56213|ALR_MOUSE	FAD-linked sulfhydryl oxidase ALR OS=Mus musculus OX=10090 GN=Gfer PE=1 SV=2
gene_10131	384106	0.675427	6.07432	1.91736e-06	2.93316e-05	4621	4730	6094	5558	3643	3321	1957	2166	GO:0004571 | GO:0005509 | GO:0016020	mannosyl-oligosaccharide 1,2-alpha-mannosidase activity | calcium ion binding | membrane	IPR001382	Glycoside hydrolase, family 47	KOG2204	Mannosyl-oligosaccharide alpha-1,2-mannosidase and related glycosyl hydrolases	GH47	sp|Q9NR34|MA1C1_HUMAN	Mannosyl-oligosaccharide 1,2-alpha-mannosidase IC OS=Homo sapiens OX=9606 GN=MAN1C1 PE=1 SV=1
gene_10132	556573	0.17172	2.1774	0.24483	0.413712	259	290	335	327	306	259	189	153	GO:0006508 | GO:0008236 | GO:0008234	proteolysis | serine-type peptidase activity | cysteine-type peptidase activity	IPR008758	Peptidase S28	KOG2182	Hydrolytic enzymes of the alpha/beta hydrolase fold		sp|W7E3A0|VICPB_BIPV3	Serine protease vicPb OS=Bipolaris victoriae (strain FI3) OX=930091 GN=vicPb PE=3 SV=1
gene_10134	83352	-0.0349973	2.64024	0.817496	0.896587	284	404	464	430	500	341	308	210			IPR001810	F-box domain
gene_10135	409306	0.0502159	6.15461	0.567314	0.720173	3397	5049	5355	4895	5218	4116	2944	2745			IPR001680 | IPR017986	WD40 repeat | WD40-repeat-containing domain	KOG3914	WD repeat protein WDR4		sp|P0CS53|TRM82_CRYNB	tRNA (guanine-N(7)-)-methyltransferase non-catalytic subunit TRM82 OS=Cryptococcus neoformans var. neoformans serotype D (strain B-3501A) OX=283643 GN=TRM82 PE=3 SV=1
gene_1014	338569	0.699743	6.73103	5.35279e-06	7.07111e-05	6393	7455	9967	9934	5635	4935	2864	3721
gene_10141	384118	0.626187	3.42807	0.00161955	0.00894226	620	1225	796	717	749	532	325	268	GO:0010181 | GO:0016491 | GO:0003959	FMN binding | oxidoreductase activity | NADPH dehydrogenase activity	IPR001155	NADH:flavin oxidoreductase/NADH oxidase, N-terminal	KOG0134	NADH:flavin oxidoreductase/12-oxophytodienoate reductase		sp|B8NWW6|LNBE_ASPFN	NADP-dependent oxidoreductase lnbE OS=Aspergillus flavus (strain ATCC 200026 / FGSC A1120 / IAM 13836 / NRRL 3357 / JCM 12722 / SRRC 167) OX=332952 GN=lnbE PE=3 SV=1
gene_10142	357463	-0.127618	3.63892	0.345724	0.523612	560	817	810	873	1063	728	523	501
gene_10144	83450	-0.695964	5.15737	0.00198756	0.0105585	1224	2123	1773	1929	3681	1941	1354	2365	GO:0008080 | GO:0008152	N-acetyltransferase activity | metabolic process	IPR000182 | IPR016181	GNAT domain | Acyl-CoA N-acyltransferase
gene_10148	88427	-0.177271	6.40377	0.180166	0.333686	3972	6585	5293	4569	7274	4804	4465	2961
gene_1015	430630	-1.32224	5.63621	2.18499e-05	0.000237333	1241	1021	3092	2028	3641	5899	3123	2438	GO:0004527 | GO:0005622 | GO:0003676 | GO:0004518 | GO:0042578 | GO:0043765	exonuclease activity | intracellular | nucleic acid binding | nuclease activity | phosphoric ester hydrolase activity | T/G mismatch-specific endonuclease activity	IPR013520 | IPR006055 | IPR012337	Exonuclease, RNase T/DNA polymerase III | Exonuclease | Ribonuclease H-like domain	KOG2249	3'-5' exonuclease		sp|Q6PAQ4|REXO4_MOUSE	RNA exonuclease 4 OS=Mus musculus OX=10090 GN=Rexo4 PE=2 SV=2
gene_10150	88463	0.364831	7.34072	0.00131612	0.00754097	8951	10896	13945	13056	9626	9401	5903	5413			IPR007657	Glycosyltransferase AER61, uncharacterised			GT0
gene_10151	492113	-0.013072	4.82615	0.912329	0.953726	1296	2226	1949	1825	2163	1635	1370	976					KOG3132	m3G-cap-specific nuclear import receptor (Snurportin1)		sp|Q2TBK8|SPN1_BOVIN	Snurportin-1 OS=Bos taurus OX=9913 GN=SNUPN PE=2 SV=1
gene_10152	88505	-0.160195	2.86837	0.348859	0.526756	275	561	514	445	693	445	320	243			IPR011701 | IPR020846	Major facilitator superfamily | Major facilitator superfamily domain	KOG0255	Synaptic vesicle transporter SVOP and related transporters (major facilitator superfamily)		sp|A0A0E4AZP4|FSA7_FUSSF	MFS transporter fsa7 OS=Fusarium sp. (strain FN080326) OX=1608308 GN=fsa7 PE=3 SV=1
gene_10153	306024	0.188744	2.12783	0.255969	0.425645	203	352	328	314	347	252	137	153	GO:0004672 | GO:0005524 | GO:0006468	protein kinase activity | ATP binding | protein amino acid phosphorylation	IPR000719 | IPR011009	Protein kinase domain | Protein kinase-like domain
gene_10154	556834	-0.0195288	6.08323	0.828492	0.903404	3280	4565	4755	4699	4729	4240	3023	2590	GO:0007165	signal transduction	IPR000159 | IPR008828	Ras-association | Stress-activated map kinase interacting 1	KOG3739	Stress-activated MAP kinase-interacting protein, Sin1p		sp|Q9P7Y9|SIN1_SCHPO	Target of rapamycin complex 2 subunit sin1 OS=Schizosaccharomyces pombe (strain 972 / ATCC 24843) OX=284812 GN=sin1 PE=1 SV=1
gene_10156	462113	0.236592	6.32665	0.0367194	0.105666	4172	5287	6757	6118	5096	4386	3028	3120	GO:0031072	heat shock protein binding	IPR001623	DnaJ domain				sp|Q9FYB5|DNJ11_ARATH	Chaperone protein dnaJ 11, chloroplastic OS=Arabidopsis thaliana OX=3702 GN=ATJ11 PE=1 SV=2
gene_10157	409864	0.306731	7.85553	0.0154437	0.0546146	11874	15945	20029	18268	14380	11005	8693	9418	GO:0003735 | GO:0005622 | GO:0005840 | GO:0006412	structural constituent of ribosome | intracellular | ribosome | translation	IPR000630	Ribosomal protein S8				sp|Q03799|RT08_YEAST	Small ribosomal subunit protein uS8m OS=Saccharomyces cerevisiae (strain ATCC 204508 / S288c) OX=559292 GN=MRPS8 PE=1 SV=1
gene_10158	358166	-0.0346203	5.97589	0.697915	0.816274	3037	4308	4443	4192	4625	3997	2797	2301			IPR001810	F-box domain
gene_10159	500455	0.0528814	4.23039	0.6423	0.778015	899	1436	1338	1250	1313	1120	832	679	GO:0016787	hydrolase activity	IPR004843 | IPR029052	Calcineurin-like phosphoesterase domain, apaH type | Metallo-dependent phosphatase-like	KOG1432	Predicted DNA repair exonuclease SIA1		sp|Q9SR79|PPA16_ARATH	Probable inactive purple acid phosphatase 16 OS=Arabidopsis thaliana OX=3702 GN=PAP16 PE=2 SV=1
gene_1016	393499	0.418833	7.26285	0.00137115	0.0078072	8612	9990	13682	12819	9037	9210	5614	4540
gene_10160	462129	-0.32864	4.02673	0.0485616	0.130156	631	1213	974	929	1535	941	936	549	GO:0000290 | GO:0005515 | GO:0016787 | GO:0003824	deadenylation-dependent decapping | protein binding | hydrolase activity | catalytic activity	IPR008594 | IPR011145 | IPR011146	Scavenger mRNA decapping enzyme DcpS/DCS2 | Scavenger mRNA decapping enzyme, N-terminal | HIT-like domain	KOG3969	Uncharacterized conserved protein		sp|Q9P7C9|DCPS_SCHPO	m7GpppX diphosphatase OS=Schizosaccharomyces pombe (strain 972 / ATCC 24843) OX=284812 GN=nhm1 PE=1 SV=1
gene_10161	500457	-0.0684464	6.50517	0.513796	0.678323	4299	6413	6334	5774	6723	6465	3913	3122
gene_10162	409878	0.198208	1.40752	0.286811	0.460532	128	225	177	192	210	140	81	100
gene_10163	484026	0.217779	1.77642	0.354787	0.532327	150	223	305	270	252	194	84	147	GO:0004650 | GO:0005975 | GO:0047911	polygalacturonase activity | carbohydrate metabolic process | galacturan 1,4-alpha-galacturonidase activity	IPR000743 | IPR006626 | IPR011050	Glycoside hydrolase, family 28 | Parallel beta-helix repeat | Pectin lyase fold/virulence factor			GH28	sp|P26215|PGLR_COCCA	Polygalacturonase OS=Cochliobolus carbonum OX=5017 GN=PGN1 PE=3 SV=1
gene_10164	409883	0.671086	1.09976	0.000185624	0.00150139	139	192	175	153	121	101	58	68	GO:0004497 | GO:0005506 | GO:0006118 | GO:0020037 | GO:0008688 | GO:0018471 | GO:0018630 | GO:0018631 | GO:0018632 | GO:0018633 | GO:0018634 | GO:0018635 | GO:0018636 | GO:0018637 | GO:0018638 | GO:0018639 | GO:0018640 | GO:0018641 | GO:0018642 | GO:0018643 | GO:0018644 | GO:0018646 | GO:0018647 | GO:0018648 | GO:0018649 | GO:0018650 | GO:0018651 | GO:0018652 | GO:0018653 | GO:0018654 | GO:001865…	monooxygenase activity | iron ion binding | electron transport | heme binding | 3-(3-hydroxy-phenyl)propionate hydroxylase activity | 4-chlorobenzaldehyde oxidase activity | 3,5-xylenol methylhydroxylase activity | phenylacetate hydroxylase activity | 4-nitrophenol 4-monooxygenase activity | dimethyl sulfide monooxygenase activity | alpha-pinene monooxygenase [NADH] activity | limonene 1,2-monoox…	IPR001128 | IPR017972	Cytochrome P450 | Cytochrome P450, conserved site	KOG0156	Cytochrome P450 CYP2 subfamily	GH43_26	sp|A0A017SFB8|FOGE_ASPRC	Cytochrome P450 monooxygenase fogE OS=Aspergillus ruber (strain CBS 135680) OX=1388766 GN=fogE PE=1 SV=1
gene_10165	423790	-0.319964	5.87625	0.0577917	0.14759	2163	4586	3429	3446	5695	2877	3277	2291	GO:0003824 | GO:0004081	catalytic activity | bis(5'-nucleosyl)-tetraphosphatase (asymmetrical) activity	IPR001310 | IPR019808 | IPR011146	Histidine triad (HIT) protein | Histidine triad, conserved site | HIT-like domain	KOG3275	Zinc-binding protein of the histidine triad (HIT) family		sp|Q04344|HNT1_YEAST	Adenosine 5'-monophosphoramidase HNT1 OS=Saccharomyces cerevisiae (strain ATCC 204508 / S288c) OX=559292 GN=HNT1 PE=1 SV=2
gene_10166	462147	-0.186501	2.73417	0.228338	0.393689	272	423	445	465	593	345	308	277
gene_10167	462151	0.214162	4.7801	0.0722564	0.173358	1477	2169	2013	1904	2091	1342	1134	937	GO:0003824 | GO:0044237 | GO:0050662 | GO:0003676 | GO:0008168 | GO:0032259 | GO:0043892	catalytic activity | cellular metabolic process | coenzyme binding | nucleic acid binding | methyltransferase activity | methylation | methylglyoxal reductase (NADPH-dependent) activity	IPR001509 | IPR002052	NAD-dependent epimerase/dehydratase, N-terminal domain | DNA methylase, N-6 adenine-specific, conserved site	KOG1502	Flavonol reductase/cinnamoyl-CoA reductase		sp|G3XMB9|AZAE_ASPNA	Ketoreductase azaE OS=Aspergillus niger (strain ATCC 1015 / CBS 113.46 / FGSC A1144 / LSHB Ac4 / NCTC 3858a / NRRL 328 / USDA 3528.7) OX=380704 GN=azaE PE=2 SV=1
gene_10169	423794	0.303503	3.3366	0.0857378	0.195212	456	883	854	709	843	506	316	331	GO:0003824 | GO:0044237 | GO:0050662 | GO:0043892	catalytic activity | cellular metabolic process | coenzyme binding | methylglyoxal reductase (NADPH-dependent) activity	IPR001509	NAD-dependent epimerase/dehydratase, N-terminal domain	KOG1502	Flavonol reductase/cinnamoyl-CoA reductase		sp|P83775|GRP2_CANAL	Putative NADPH-dependent methylglyoxal reductase GRP2 OS=Candida albicans (strain SC5314 / ATCC MYA-2876) OX=237561 GN=GRP2 PE=1 SV=2
gene_1017	486802	0.00340146	6.65983	0.972835	0.989112	4621	7305	7091	7141	7062	6020	4241	4156
gene_10170	88840	0.210191	5.388	0.146901	0.287237	2202	3483	2808	3036	3317	1808	1632	1605	GO:0003824 | GO:0044237 | GO:0050662 | GO:0003676 | GO:0008168 | GO:0032259 | GO:0043892	catalytic activity | cellular metabolic process | coenzyme binding | nucleic acid binding | methyltransferase activity | methylation | methylglyoxal reductase (NADPH-dependent) activity	IPR001509 | IPR002052	NAD-dependent epimerase/dehydratase, N-terminal domain | DNA methylase, N-6 adenine-specific, conserved site	KOG1502	Flavonol reductase/cinnamoyl-CoA reductase		sp|G3XMB9|AZAE_ASPNA	Ketoreductase azaE OS=Aspergillus niger (strain ATCC 1015 / CBS 113.46 / FGSC A1144 / LSHB Ac4 / NCTC 3858a / NRRL 328 / USDA 3528.7) OX=380704 GN=azaE PE=2 SV=1
gene_10171	556849	0.531125	-0.115416	0.0447375	0.122919	41	76	89	66	44	30	44	32	GO:0003824 | GO:0044237 | GO:0050662 | GO:0043892	catalytic activity | cellular metabolic process | coenzyme binding | methylglyoxal reductase (NADPH-dependent) activity	IPR001509	NAD-dependent epimerase/dehydratase, N-terminal domain	KOG1502	Flavonol reductase/cinnamoyl-CoA reductase		sp|Q9UT59|YKJ7_SCHPO	Putative uncharacterized oxidoreductase C513.07 OS=Schizosaccharomyces pombe (strain 972 / ATCC 24843) OX=284812 GN=SPAC513.07 PE=3 SV=1
gene_10172	462170	0.134166	4.49134	0.328371	0.505633	1256	1854	1495	1392	1533	1200	949	871
gene_10175	88964	-0.261827	3.94011	0.0389428	0.110323	675	1039	951	921	1100	1059	718	671
gene_10176	88903	-1.45532	2.28375	4.49106e-08	1.07824e-06	94	248	181	162	525	273	458	246
gene_10177	511986	0.114591	-0.202863	0.799636	0.885553	60	52	53	55	44	21	62	36	GO:0005576 | GO:0009405 | GO:0042243	extracellular region | pathogenesis | asexual spore wall assembly	IPR001615	Delta-endotoxin CytB
gene_10178	556855	0.689778	1.33111	0.00103799	0.00620748	126	226	266	177	128	85	107	76	GO:0005576 | GO:0009405 | GO:0042243	extracellular region | pathogenesis | asexual spore wall assembly	IPR001615	Delta-endotoxin CytB
gene_10179	462184	-0.90931	7.2481	0.00104126	0.0062226	4682	6695	7130	8802	10990	8681	6769	12920			IPR010699	Protein of unknown function DUF1275
gene_1018	393505	0.411849	5.89328	0.000564003	0.00376622	3474	4346	5008	4532	3996	3415	2179	1606			IPR012419 | IPR026057	Cas1p 10 TM acyl transferase domain | PC-Esterase	KOG1699	O-acetyltransferase		sp|Q8X226|CAS1_CRYNH	Probable O-acetyltransferase CAS1 OS=Cryptococcus neoformans var. grubii serotype A (strain H99 / ATCC 208821 / CBS 10515 / FGSC 9487) OX=235443 GN=CAS1 PE=3 SV=1
gene_10180	409906	0.12361	8.89195	0.238907	0.406995	21721	36841	35745	34257	37325	26946	20528	14809	GO:0044262 | GO:0046912 | GO:0003824 | GO:0008152 | GO:0003878 | GO:0005737 | GO:0004775	cellular carbohydrate metabolic process | transferase activity, transferring acyl groups, acyl groups converted into alkyl on transfer | catalytic activity | metabolic process | ATP citrate synthase activity | cytoplasm | succinate-CoA ligase (ADP-forming) activity	IPR002020 | IPR005811 | IPR003781 | IPR013650 | IPR014608 | IPR017440 | IPR005810 | IPR016141 | IPR016102	Citrate synthase-like | ATP-citrate lyase/succinyl-CoA ligase | CoA-binding | ATP-grasp fold, succinyl-CoA synthetase-type | ATP-citrate synthase | ATP-citrate lyase/succinyl-CoA ligase, active site | Succinyl-CoA ligase, alpha subunit | Citrate synthase-like, core | Succinyl-CoA synthetase-like	KOG1254	ATP-citrate lyase		sp|Q2TCH3|ACLY_SHEEP	ATP-citrate synthase OS=Ovis aries OX=9940 GN=ACLY PE=2 SV=1
gene_10182	384731	0.141196	1.16106	0.50363	0.669914	105	200	133	158	196	106	76	81	GO:0003824 | GO:0044237 | GO:0050662 | GO:0043892	catalytic activity | cellular metabolic process | coenzyme binding | methylglyoxal reductase (NADPH-dependent) activity	IPR001509	NAD-dependent epimerase/dehydratase, N-terminal domain	KOG1502	Flavonol reductase/cinnamoyl-CoA reductase		sp|G3XMB9|AZAE_ASPNA	Ketoreductase azaE OS=Aspergillus niger (strain ATCC 1015 / CBS 113.46 / FGSC A1144 / LSHB Ac4 / NCTC 3858a / NRRL 328 / USDA 3528.7) OX=380704 GN=azaE PE=2 SV=1
gene_10183	89082	-0.527307	6.26135	0.034155	0.100831	2518	6577	4033	3346	8341	3877	5069	2604	GO:0004347 | GO:0006094 | GO:0006096	glucose-6-phosphate isomerase activity | gluconeogenesis | glycolysis	IPR001672 | IPR018189	Phosphoglucose isomerase (PGI) | Phosphoglucose isomerase, conserved site	KOG2446	Glucose-6-phosphate isomerase		sp|Q711G1|G6PI_AGABI	Glucose-6-phosphate isomerase OS=Agaricus bisporus OX=5341 GN=gpi1 PE=3 SV=1
gene_10184	358462	-0.325753	2.52604	0.0771274	0.181294	235	373	342	363	630	321	265	205	GO:0005507 | GO:0008131 | GO:0009308 | GO:0048038	copper ion binding | amine oxidase activity | amine metabolic process | quinone binding	IPR015798 | IPR015328 | IPR000269 | IPR016182	Copper amine oxidase, C-terminal | Domain of unknown function DUF1965 | Copper amine oxidase | Copper amine oxidase, N-terminal	KOG1186	Copper amine oxidase	GT35	sp|W7E8S5|VICK1_BIPV3	Copper amine oxidase vicK1 OS=Bipolaris victoriae (strain FI3) OX=930091 GN=VicK1 PE=1 SV=1
gene_10186	89173	0.243778	6.0183	0.121906	0.252444	3774	4783	5218	4144	4563	4380	2548	1649	GO:0006464	protein modification process	IPR000626 | IPR029071	Ubiquitin-like | Ubiquitin-related domain				sp|O95164|UBL3_HUMAN	Ubiquitin-like protein 3 OS=Homo sapiens OX=9606 GN=UBL3 PE=1 SV=1
gene_10188	462205	-1.07529	5.92443	4.42064e-07	8.08578e-06	1926	3013	2256	2833	6002	3575	2980	4512
gene_10189	384745	-0.125825	8.08473	0.286404	0.460081	11581	20392	18400	16958	22476	14742	11349	12114	GO:0003676	nucleic acid binding	IPR000504 | IPR024675 | IPR017334	RNA recognition motif domain | Eukaryotic translation initiation factor 3 subunit G, N-terminal | Eukaryotic translation initiation factor 3 subunit G	KOG0122	Translation initiation factor 3, subunit g (eIF-3g)		sp|Q4P7G1|EIF3G_MYCMD	Eukaryotic translation initiation factor 3 subunit G OS=Mycosarcoma maydis OX=5270 GN=TIF35 PE=3 SV=1
gene_1019	393508	0.0469386	6.85234	0.601037	0.746635	5620	8007	8426	8175	9180	6831	4836	3958			IPR022764	Peptidase S54, rhomboid domain	KOG2290	Rhomboid family proteins	GT32	sp|C8VCL5|Y0929_EMENI	Rhomboid-type serine protease 2 OS=Emericella nidulans (strain FGSC A4 / ATCC 38163 / CBS 112.46 / NRRL 194 / M139) OX=227321 GN=AN10929 PE=3 SV=1
gene_10190	500476	-0.0484883	5.64973	0.657229	0.788243	2404	3351	3657	3279	3804	3320	2350	1628			IPR019335	Conserved oligomeric Golgi complex subunit 7	KOG4182	Uncharacterized conserved protein		sp|Q3UM29|COG7_MOUSE	Conserved oligomeric Golgi complex subunit 7 OS=Mus musculus OX=10090 GN=Cog7 PE=1 SV=1
gene_10191	89222	-0.171809	0.806505	0.471029	0.642489	52	126	129	120	117	82	79	98
gene_10193	409930	-1.16708	8.08649	9.97861e-07	1.64129e-05	7437	16594	11255	8311	26950	14970	23019	13811	GO:0010181 | GO:0016491 | GO:0016481 | GO:0003955	FMN binding | oxidoreductase activity | negative regulation of transcription | NAD(P)H dehydrogenase (quinone) activity	IPR005025 | IPR008254 | IPR029039 | IPR010089	NADPH-dependent FMN reductase-like | Flavodoxin/nitric oxide synthase | Flavoprotein-like | Flavoprotein WrbA	KOG3135	1,4-benzoquinone reductase-like; Trp repressor binding protein-like/protoplast-secreted protein	AA6	sp|A0A1D8PT02|PST3_CANAL	NAD(P)H quinone oxidoreductase PST3 OS=Candida albicans (strain SC5314 / ATCC MYA-2876) OX=237561 GN=PST3 PE=2 SV=1
gene_10194	556868	-0.0770231	1.67541	0.701667	0.81884	157	173	249	210	291	174	132	115			IPR013057	Amino acid transporter, transmembrane	KOG1303	Amino acid transporters		sp|P38680|MTR_NEUCR	N amino acid transport system protein OS=Neurospora crassa (strain ATCC 24698 / 74-OR23-1A / CBS 708.71 / DSM 1257 / FGSC 987) OX=367110 GN=mtr PE=3 SV=2
gene_10195	500479	-0.245472	-0.284938	0.28432	0.457808	29	55	55	49	63	34	45	39			IPR029063	S-adenosyl-L-methionine-dependent methyltransferase
gene_10196	423813	0.412941	8.4574	0.0370803	0.106397	21410	34154	22698	24128	29745	17770	12652	8145	GO:0006520 | GO:0030170 | GO:0004123	amino acid metabolic process | pyridoxal phosphate binding | cystathionine gamma-lyase activity	IPR000277 | IPR015424	Cys/Met metabolism, pyridoxal phosphate-dependent enzyme | Pyridoxal phosphate-dependent transferase	KOG0053	Cystathionine beta-lyases/cystathionine gamma-synthases		sp|Q60HG7|CGL_MACFA	Cystathionine gamma-lyase OS=Macaca fascicularis OX=9541 GN=CTH PE=2 SV=1
gene_10197	512003	0.613792	6.4704	0.0539608	0.140663	4624	11344	7041	4976	4208	4123	5098	1467
gene_10198	512004	0.0805059	-0.22046	0.82735	0.902629	48	43	77	49	49	35	60	24	GO:0005576 | GO:0009405 | GO:0042243	extracellular region | pathogenesis | asexual spore wall assembly	IPR001615	Delta-endotoxin CytB
gene_10199	89289	-0.015977	0.816633	0.981006	0.992687	130	89	120	87	72	103	159	28	GO:0005576 | GO:0009405 | GO:0042243	extracellular region | pathogenesis | asexual spore wall assembly	IPR001615	Delta-endotoxin CytB
gene_1020	430646	-0.411383	5.30141	0.00349663	0.016716	1367	3004	2520	1966	3481	2476	2024	1700	GO:0008806	carboxymethylenebutenolidase activity
gene_10200	89447	-0.282162	4.83688	0.0156009	0.054975	1308	1919	1667	1708	2361	1747	1515	1113			IPR022024	Protein of unknown function DUF3602
gene_10201	89482	-0.674626	3.20058	0.0027244	0.0136133	336	555	466	464	1090	447	614	334
gene_10202	89495	-0.0162597	8.11276	0.854199	0.918441	13443	19736	19640	17969	19990	17625	12420	9930			IPR000253 | IPR008984	Forkhead-associated (FHA) domain | SMAD/FHA domain	KOG3872	FOG: FHA domain		sp|O74388|YNVD_SCHPO	Uncharacterized protein C3H7.13 OS=Schizosaccharomyces pombe (strain 972 / ATCC 24843) OX=284812 GN=SPBC3H7.13 PE=1 SV=1
gene_10203	423818	-1.10771	6.63852	4.86159e-09	1.42563e-07	3003	3818	4698	4736	8316	6406	5697	7308
gene_10204	89730	-1.10572	6.19342	2.98125e-09	9.18562e-08	2157	3375	2960	3481	5621	4723	4730	5145	GO:0004356 | GO:0006807	glutamate-ammonia ligase activity | nitrogen compound metabolic process	IPR008146	Glutamine synthetase, catalytic domain	KOG0683	Glutamine synthetase	GH5_12	sp|P38094|FLUG_EMENI	Protein fluG OS=Emericella nidulans (strain FGSC A4 / ATCC 38163 / CBS 112.46 / NRRL 194 / M139) OX=227321 GN=fluG PE=1 SV=1
gene_10205	89769	-0.0344425	4.97272	0.86416	0.925256	1332	2647	2269	1824	3119	1718	1486	827			IPR010730	Heterokaryon incompatibility				sp|Q00808|HETE1_PODAS	Vegetative incompatibility protein HET-E-1 OS=Podospora anserina OX=2587412 GN=HET-E1 PE=4 SV=1
gene_10206	484054	-0.230761	2.52089	0.293217	0.467319	195	437	389	358	473	318	377	164
gene_10207	409955	-0.552884	7.9113	2.53433e-05	0.000269655	9706	12330	13752	14233	24469	14193	11473	11789	GO:0006810 | GO:0008519 | GO:0016020	transport | ammonium transmembrane transporter activity | membrane	IPR024041 | IPR018047 | IPR001905	Ammonium transporter AmtB-like domain | Ammonium transporter, conserved site | Ammonium transporter	KOG0682	Ammonia permease		sp|Q9C0V1|AMT1_SCHPO	Ammonium transporter 1 OS=Schizosaccharomyces pombe (strain 972 / ATCC 24843) OX=284812 GN=amt1 PE=3 SV=1
gene_10208	409959	0.0346181	3.79839	0.874558	0.930808	676	927	846	1154	1328	715	409	579
gene_10209	89824	-0.0459662	5.17703	0.697269	0.816042	1766	2596	2634	2149	2529	2216	1860	1249
gene_1021	494678	-0.00944787	6.47831	0.921933	0.959568	4359	6111	6663	5715	6377	5866	3941	3124	GO:0004037	allantoicase activity	IPR018444 | IPR020683 | IPR002110 | IPR002710	Dil domain | Ankyrin repeat-containing domain | Ankyrin repeat | Dilute	KOG0160	Myosin class V heavy chain		sp|Q9UTB0|YL88_SCHPO	Dilute domain-containing protein SPAC25B8.08 OS=Schizosaccharomyces pombe (strain 972 / ATCC 24843) OX=284812 GN=SPAC25B8.08 PE=4 SV=2
gene_10211	384785	0.987401	4.89927	9.74037e-08	2.15668e-06	2056	1978	2945	3117	1372	1137	772	926			IPR011051	RmlC-like cupin domain
gene_10212	462303	0.318613	7.08378	0.00105488	0.00629478	6935	10352	11049	10551	8690	7061	4863	5100	GO:0003676 | GO:0005622	nucleic acid binding | intracellular	IPR000467	G-patch domain	KOG2809	Telomerase elongation inhibitor/RNA maturation protein PINX1		sp|Q5A660|PXR1_CANAL	Protein PXR1 OS=Candida albicans (strain SC5314 / ATCC MYA-2876) OX=237561 GN=PXR1 PE=3 SV=1
gene_10213	462306	1.37609	3.15192	3.77246e-14	2.94737e-12	706	767	842	918	348	330	167	209	GO:0006725 | GO:0016830 | GO:0003824	aromatic compound metabolic process | carbon-carbon lyase activity | catalytic activity	IPR005000 | IPR015813	HpcH/HpaI aldolase/citrate lyase domain | Pyruvate/Phosphoenolpyruvate kinase-like domain				sp|Q8Z7P9|HPCH_SALTI	4-hydroxy-2-oxo-heptane-1,7-dioate aldolase OS=Salmonella typhi OX=90370 GN=hpcH PE=3 SV=1
gene_10214	358274	0.180997	4.16105	0.518101	0.682031	764	2062	1128	1013	1594	836	913	396	GO:0006725 | GO:0016830 | GO:0003824	aromatic compound metabolic process | carbon-carbon lyase activity | catalytic activity	IPR005000 | IPR015813	HpcH/HpaI aldolase/citrate lyase domain | Pyruvate/Phosphoenolpyruvate kinase-like domain				sp|B5FR34|HPCH_SALDC	4-hydroxy-2-oxo-heptane-1,7-dioate aldolase OS=Salmonella dublin (strain CT_02021853) OX=439851 GN=hpcH PE=3 SV=1
gene_10215	358144	-0.474764	7.25993	8.14277e-07	1.37659e-05	5334	9865	9672	8579	12736	11048	8110	6413
gene_10216	462321	-1.13888	0.718949	0.0316358	0.09509	33	170	45	25	169	74	124	101	GO:0003824	catalytic activity	IPR008928	Six-hairpin glycosidase-like			GH43_17
gene_10217	512020	-0.0772943	6.07777	0.490785	0.660053	3363	4210	4940	4312	4783	4526	3325	2292			IPR005629 | IPR013320	Beta-glucan synthesis-associated, SKN1 | Concanavalin A-like lectin/glucanase domain			GH16_2	sp|P32486|KRE6_YEAST	Beta-glucan synthesis-associated protein KRE6 OS=Saccharomyces cerevisiae (strain ATCC 204508 / S288c) OX=559292 GN=KRE6 PE=1 SV=2
gene_10218	90055	0.00788084	5.63403	0.947254	0.974399	2396	3793	3425	3205	4060	2561	2469	1650
gene_10219	384804	0.152444	5.23962	0.35042	0.527861	2047	2254	3103	2757	2519	1629	1740	1582			IPR018499	Tetraspanin/Peripherin
gene_1022	486807	0.0289836	8.46458	0.798136	0.884589	16269	27177	25464	23430	26065	19238	13763	15357			IPR012459 | IPR006594 | IPR024964 | IPR006595 | IPR013144	Protein of unknown function DUF1665 | LIS1 homology motif | CTLH/CRA C-terminal to LisH motif domain | CTLH, C-terminal LisH motif | CRA domain	KOG2659	LisH motif-containing protein		sp|Q84WK5|GID8_ARATH	Protein GID8 homolog OS=Arabidopsis thaliana OX=3702 GN=GID8 PE=1 SV=1
gene_10220	462336	-0.161312	4.30356	0.377881	0.555471	884	1182	1312	1413	1504	1053	745	1062	GO:0003824 | GO:0044237 | GO:0050662 | GO:0043892	catalytic activity | cellular metabolic process | coenzyme binding | methylglyoxal reductase (NADPH-dependent) activity	IPR001509	NAD-dependent epimerase/dehydratase, N-terminal domain	KOG1502	Flavonol reductase/cinnamoyl-CoA reductase		sp|Q12068|GRE2_YEAST	NADPH-dependent methylglyoxal reductase GRE2 OS=Saccharomyces cerevisiae (strain ATCC 204508 / S288c) OX=559292 GN=GRE2 PE=1 SV=1
gene_10222	500499	0.328839	0.357953	0.180208	0.333686	62	135	97	65	96	54	49	40
gene_10223	90145	-0.212968	4.79632	0.247672	0.41672	1164	2140	1563	1784	2604	1436	1618	869
gene_10224	358310	-0.255679	5.34675	0.0132401	0.0484025	1834	2533	2597	2555	3439	2650	2040	1486
gene_10226	358519	0.176555	2.70562	0.254046	0.423268	313	459	524	484	506	332	304	187
gene_10228	90201	0.556929	2.64348	0.000714556	0.00456265	380	436	573	502	379	308	253	150	GO:0003676 | GO:0004523	nucleic acid binding | ribonuclease H activity	IPR002156 | IPR011320 | IPR012337 | IPR009027	Ribonuclease H domain | Ribonuclease H1, N-terminal | Ribonuclease H-like domain | Ribosomal protein L9/RNase H1, N-terminal	KOG3752	Ribonuclease H		sp|Q9UST8|RNH1_SCHPO	Ribonuclease H OS=Schizosaccharomyces pombe (strain 972 / ATCC 24843) OX=284812 GN=rnh1 PE=1 SV=1
gene_10229	90219	-0.135711	5.36581	0.318622	0.494325	1878	2480	2740	2998	3083	2606	1593	1905	GO:0016787	hydrolase activity	IPR000086 | IPR020084 | IPR015797	NUDIX hydrolase domain | NUDIX hydrolase, conserved site | NUDIX hydrolase domain-like
gene_1023	19205	0.00449911	6.21242	0.960919	0.982156	3778	5239	5030	4963	5287	4451	3554	2591	GO:0004672 | GO:0005524 | GO:0006468 | GO:0004674 | GO:0004682	protein kinase activity | ATP binding | protein amino acid phosphorylation | protein serine/threonine kinase activity | protein kinase CK2 activity	IPR000719 | IPR017441 | IPR008271 | IPR002290 | IPR011009	Protein kinase domain | Protein kinase, ATP binding site | Serine/threonine-protein kinase, active site | Serine/threonine/dual specificity protein kinase, catalytic domain | Protein kinase-like domain	KOG0198	MEKK and related serine/threonine protein kinases		sp|Q10407|MKH1_SCHPO	MAP kinase kinase kinase mkh1 OS=Schizosaccharomyces pombe (strain 972 / ATCC 24843) OX=284812 GN=mkh1 PE=3 SV=1
gene_10230	358173	-1.90215	2.93557	2.16875e-18	3.59422e-16	157	275	198	203	829	509	719	466			IPR009327 | IPR011051	Protein of unknown function DUF985 | RmlC-like cupin domain				sp|Q03629|YMH9_YEAST	Uncharacterized protein YML079W OS=Saccharomyces cerevisiae (strain ATCC 204508 / S288c) OX=559292 GN=YML079W PE=1 SV=1
gene_10231	358463	-0.431158	4.9684	0.00191029	0.0102325	1189	1853	1676	2166	2413	2312	1759	1213
gene_10232	462373	-0.187199	4.83612	0.138593	0.276428	1180	1903	1831	1996	2337	1518	1397	1228	GO:0003676	nucleic acid binding	IPR000504	RNA recognition motif domain	KOG0123	Polyadenylate-binding protein (RRM superfamily)		sp|Q6PBM8|RBM18_DANRE	Probable RNA-binding protein 18 OS=Danio rerio OX=7955 GN=rbm18 PE=2 SV=1
gene_10233	409998	-0.197968	9.75245	0.183921	0.338618	32075	65992	52351	59445	68656	47016	37010	42193	GO:0003735 | GO:0005622 | GO:0005840 | GO:0006412	structural constituent of ribosome | intracellular | ribosome | translation	IPR000218 | IPR019972 | IPR023571	Ribosomal protein L14b/L23e | Ribosomal protein L14 conserved site | Ribosomal protein L14 domain	KOG0901	60S ribosomal protein L14/L17/L23		sp|P0CT61|RL23B_SCHPO	Large ribosomal subunit protein uL14B OS=Schizosaccharomyces pombe (strain 972 / ATCC 24843) OX=284812 GN=rpl2302 PE=1 SV=1
gene_10234	500506	-0.596631	2.1902	0.00271169	0.0135756	192	266	187	276	492	268	234	201								sp|P07898|PGCA_CHICK	Aggrecan core protein OS=Gallus gallus OX=9031 GN=ACAN PE=1 SV=2
gene_10235	90335	0.393329	8.61784	0.344161	0.522285	18183	58986	22637	17307	27306	19481	22925	5418	GO:0004096 | GO:0006118 | GO:0006979 | GO:0005506 | GO:0020037	catalase activity | electron transport | response to oxidative stress | iron ion binding | heme binding	IPR011614 | IPR010582 | IPR024711 | IPR002226 | IPR024708 | IPR018028 | IPR020835	Catalase core domain | Catalase immune-responsive domain | Catalase, mono-functional, haem-containing, clades 1 and 3 | Catalase haem-binding site | Catalase active site | Catalase, mono-functional, haem-containing | Catalase-like domain	KOG0047	Catalase	GH38	sp|P55306|CATA_SCHPO	Catalase OS=Schizosaccharomyces pombe (strain 972 / ATCC 24843) OX=284812 GN=cta1 PE=1 SV=1
gene_10236	384829	0.139767	8.51079	0.157998	0.302712	17483	27058	28766	25618	24344	19503	14899	14728	GO:0006118 | GO:0009055 | GO:0051536 | GO:0006099 | GO:0016491 | GO:0008177	electron transport | electron carrier activity | iron-sulfur cluster binding | tricarboxylic acid cycle | oxidoreductase activity | succinate dehydrogenase (ubiquinone) activity	IPR025192 | IPR006058 | IPR017900 | IPR001041 | IPR017896 | IPR009051 | IPR004489	Succinate dehydogenase/fumarate reductase N-terminal | 2Fe-2S ferredoxin, iron-sulphur binding site | 4Fe-4S ferredoxin, iron-sulphur binding, conserved site | 2Fe-2S ferredoxin-type domain | 4Fe-4S ferredoxin-type, iron-sulphur binding domain | Alpha-helical ferredoxin | Succinate dehydrogenase/fumarate reductase iron-sulphur protein	KOG3049	Succinate dehydrogenase, Fe-S protein subunit	GT57	sp|Q70KF8|SDHB_UROFA	Succinate dehydrogenase [ubiquinone] iron-sulfur subunit, mitochondrial OS=Uromyces fabae OX=55588 GN=SDH2 PE=3 SV=1
gene_10237	462387	0.0535538	7.08443	0.524732	0.687614	6439	10389	9741	9128	10307	7742	5967	4785	GO:0005515 | GO:0008270	protein binding | zinc ion binding	IPR000253 | IPR001841 | IPR008984	Forkhead-associated (FHA) domain | Zinc finger, RING-type | SMAD/FHA domain	KOG3872	FOG: FHA domain		sp|Q10322|DMA1_SCHPO	Probable E3 ubiquitin-protein ligase dma1 OS=Schizosaccharomyces pombe (strain 972 / ATCC 24843) OX=284812 GN=dma1 PE=1 SV=1
gene_10238	384835	-0.0953168	2.43418	0.589117	0.738484	227	441	351	330	441	263	227	251	GO:0016614 | GO:0050660 | GO:0047735	oxidoreductase activity, acting on CH-OH group of donors | FAD binding | cellobiose dehydrogenase (acceptor) activity	IPR000172 | IPR007867	Glucose-methanol-choline oxidoreductase, N-terminal | Glucose-methanol-choline oxidoreductase, C-terminal	KOG1238	Glucose dehydrogenase/choline dehydrogenase/mandelonitrile lyase (GMC oxidoreductase family)	AA3_1 | AA8	sp|Q01738|CDH_PHACH	Cellobiose dehydrogenase OS=Phanerodontia chrysosporium OX=2822231 GN=CDH-1 PE=1 SV=1
gene_10239	90496	0.268848	7.72631	0.00781721	0.0320723	11626	14788	16613	16262	13730	12387	7792	7391	GO:0005525 | GO:0007264 | GO:0005622 | GO:0015031	GTP binding | small GTPase mediated signal transduction | intracellular | protein transport	IPR001806 | IPR020849 | IPR003578 | IPR003579 | IPR027417 | IPR005225	Small GTPase superfamily | Small GTPase superfamily, Ras type | Small GTPase superfamily, Rho type | Small GTPase superfamily, Rab type | P-loop containing nucleoside triphosphate hydrolase | Small GTP-binding protein domain	KOG1673	Ras GTPases		sp|P87027|SPG1_SCHPO	Septum-promoting GTP-binding protein 1 OS=Schizosaccharomyces pombe (strain 972 / ATCC 24843) OX=284812 GN=spg1 PE=1 SV=1
gene_10242	423846	-0.366386	3.30908	0.0144932	0.051908	404	747	555	526	876	653	504	384	GO:0004553 | GO:0005975 | GO:0005576 | GO:0030246 | GO:0004568 | GO:0006032 | GO:0008843	hydrolase activity, hydrolyzing O-glycosyl compounds | carbohydrate metabolic process | extracellular region | carbohydrate binding | chitinase activity | chitin catabolic process | endochitinase activity	IPR001223 | IPR003610 | IPR001579 | IPR011583 | IPR017853 | IPR029070	Glycoside hydrolase, family 18, catalytic domain | Carbohydrate-binding module family 5/12 | Glycoside hydrolase, chitinase active site | Chitinase II | Glycoside hydrolase superfamily | Chitinase insertion domain	KOG2806	Chitinase	CBM5 | GH18	sp|E9QRF2|CHIB1_ASPFU	Endochitinase B1 OS=Aspergillus fumigatus (strain ATCC MYA-4609 / CBS 101355 / FGSC A1100 / Af293) OX=330879 GN=chiB1 PE=3 SV=1
gene_10243	462413	0.848623	6.43794	0.000249385	0.0019062	3169	10045	8296	8245	4346	4248	3258	1632	GO:0004553 | GO:0005975 | GO:0005576 | GO:0030246 | GO:0004568 | GO:0006032 | GO:0008843	hydrolase activity, hydrolyzing O-glycosyl compounds | carbohydrate metabolic process | extracellular region | carbohydrate binding | chitinase activity | chitin catabolic process | endochitinase activity	IPR001223 | IPR003610 | IPR001579 | IPR011583 | IPR017853 | IPR029070	Glycoside hydrolase, family 18, catalytic domain | Carbohydrate-binding module family 5/12 | Glycoside hydrolase, chitinase active site | Chitinase II | Glycoside hydrolase superfamily | Chitinase insertion domain	KOG2806	Chitinase	CBM5 | GH18	sp|E9QRF2|CHIB1_ASPFU	Endochitinase B1 OS=Aspergillus fumigatus (strain ATCC MYA-4609 / CBS 101355 / FGSC A1100 / Af293) OX=330879 GN=chiB1 PE=3 SV=1
gene_10244	556908	-0.106527	6.83394	0.213664	0.376884	5108	7549	7807	7881	8931	7340	4986	4332	GO:0003676 | GO:0004386 | GO:0005524 | GO:0008026 | GO:0016818	nucleic acid binding | helicase activity | ATP binding | ATP-dependent helicase activity | hydrolase activity, acting on acid anhydrides, in phosphorus-containing anhydrides	IPR011545 | IPR001650 | IPR012961 | IPR025696 | IPR016438 | IPR014001 | IPR027417	DEAD/DEAH box helicase domain | Helicase, C-terminal | DSH, C-terminal | rRNA-processing arch domain | RNA helicase, ATP-dependent, SK12/DOB1 | Helicase superfamily 1/2, ATP-binding domain | P-loop containing nucleoside triphosphate hydrolase	KOG0948	Nuclear exosomal RNA helicase MTR4, DEAD-box superfamily	GT1	sp|O14232|MTR4_SCHPO	ATP-dependent RNA helicase mtr4 OS=Schizosaccharomyces pombe (strain 972 / ATCC 24843) OX=284812 GN=mtr4 PE=1 SV=1
gene_10245	492173	0.406938	0.561147	0.0666596	0.163774	85	104	94	135	113	70	41	47
gene_10246	462420	0.0746353	5.08806	0.510752	0.675529	1533	2676	2456	2378	2517	1737	1581	1250	GO:0047953	glycerol 2-dehydrogenase (NADP+) activity	IPR023210 | IPR020471 | IPR018170	NADP-dependent oxidoreductase domain | Aldo/keto reductase subgroup | Aldo/keto reductase, conserved site	KOG1577	Aldo/keto reductase family proteins		sp|O13848|I3ACR_SCHPO	NAD/NADP-dependent indole-3-acetaldehyde reductase OS=Schizosaccharomyces pombe (strain 972 / ATCC 24843) OX=284812 GN=SPAC19G12.09 PE=1 SV=1
gene_10247	410026	0.337766	0.789637	0.05263	0.138282	90	130	149	118	115	94	70	45	GO:0047953	glycerol 2-dehydrogenase (NADP+) activity	IPR023210 | IPR018170	NADP-dependent oxidoreductase domain | Aldo/keto reductase, conserved site	KOG1577	Aldo/keto reductase family proteins		sp|O13848|I3ACR_SCHPO	NAD/NADP-dependent indole-3-acetaldehyde reductase OS=Schizosaccharomyces pombe (strain 972 / ATCC 24843) OX=284812 GN=SPAC19G12.09 PE=1 SV=1
gene_10248	484083	0.128754	8.02792	0.311131	0.486442	13820	16001	20410	19539	15600	16934	11267	9230	GO:0001668 | GO:0008138 | GO:0008330 | GO:0008579 | GO:0008969 | GO:0016312 | GO:0017017 | GO:0017161 | GO:0019175 | GO:0019178 | GO:0019198 | GO:0030351 | GO:0030352 | GO:0043726 | GO:0043812 | GO:0043813	phosphatidylinositol-4,5-bisphosphate 5-phosphatase activity | protein tyrosine/serine/threonine phosphatase activity | protein tyrosine/threonine phosphatase activity | JUN kinase phosphatase activity | phosphohistidine phosphatase activity | inositol bisphosphate phosphatase activity | MAP kinase tyrosine/serine/threonine phosphatase activity | inositol-1,3,4-trisphosphate 4-phosphatase activit…	IPR001680 | IPR001810 | IPR019775 | IPR017986	WD40 repeat | F-box domain | WD40 repeat, conserved site | WD40-repeat-containing domain	KOG0274	Cdc4 and related F-box and WD-40 proteins		sp|Q8VBV4|FBXW7_MOUSE	F-box/WD repeat-containing protein 7 OS=Mus musculus OX=10090 GN=Fbxw7 PE=1 SV=2
gene_1025	393524	0.0715628	5.7791	0.528075	0.689917	2526	4133	4079	3827	3854	2792	2308	2350			IPR008584	Protein of unknown function DUF866, eukaryotic	KOG1296	Uncharacterized conserved protein		sp|A7SJ66|U587_NEMVE	UPF0587 protein v1g245604 OS=Nematostella vectensis OX=45351 GN=v1g245604 PE=3 SV=1
gene_10250	358339	-0.249093	4.72257	0.036703	0.105647	1130	1714	1759	1618	1970	1736	1461	963			IPR020796	Origin recognition complex, subunit 5	KOG2543	Origin recognition complex, subunit 5		sp|Q9WUV0|ORC5_MOUSE	Origin recognition complex subunit 5 OS=Mus musculus OX=10090 GN=Orc5 PE=2 SV=1
gene_10251	484086	-0.089631	6.13009	0.336299	0.51382	3240	5208	4634	4404	5475	4481	3138	2551
gene_10252	462442	-2.85222	3.29936	4.73432e-11	2.16669e-09	79	156	143	256	568	656	1254	856
gene_10253	90718	0.67031	3.62816	2.98121e-05	0.000309378	745	827	1109	1196	633	601	433	358
gene_10254	462448	-0.336135	6.56759	0.000821225	0.00508702	3902	6620	5898	5249	7425	6226	5278	3700
gene_10255	462455	0.266698	7.00779	0.0236237	0.075954	7282	8633	9586	10359	8664	7276	4458	4731			IPR021134	Bestrophin/UPF0187			GT71	sp|P72926|Y1024_SYNY3	Voltage-dependent anion channel-forming protein sll1024 OS=Synechocystis sp. (strain ATCC 27184 / PCC 6803 / Kazusa) OX=1111708 GN=sll1024 PE=3 SV=2
gene_10256	358479	-0.0712967	7.22414	0.44848	0.62134	6722	10579	10467	9912	12678	8499	6422	5711	GO:0000166 | GO:0004812 | GO:0005524 | GO:0005737 | GO:0006412 | GO:0006418 | GO:0004820 | GO:0006426 | GO:0009345	nucleotide binding | aminoacyl-tRNA ligase activity | ATP binding | cytoplasm | translation | tRNA aminoacylation for protein translation | glycine-tRNA ligase activity | glycyl-tRNA aminoacylation | glycine-tRNA ligase complex	IPR002314 | IPR004154 | IPR006195 | IPR002315	Aminoacyl-tRNA synthetase, class II (G/ H/ P/ S), conserved domain | Anticodon-binding | Aminoacyl-tRNA synthetase, class II | Glycyl-tRNA synthetase	KOG2298	Glycyl-tRNA synthetase and related class II tRNA synthetase	CBM50 | GH16_18	sp|Q10179|SYG_SCHPO	Putative glycine--tRNA ligase OS=Schizosaccharomyces pombe (strain 972 / ATCC 24843) OX=284812 GN=grs1 PE=3 SV=1
gene_10257	90796	0.211497	2.82555	0.253407	0.422589	385	425	570	556	606	403	254	198
gene_10258	462467	-0.607065	7.59314	2.38519e-05	0.000256531	6295	11622	11485	10533	19390	11663	8653	10380
gene_10259	384876	0.143514	6.53713	0.108675	0.232074	4505	7254	6886	6533	6249	4978	3901	3607	GO:0005783 | GO:0016021 | GO:0016125 | GO:0047750	endoplasmic reticulum | integral to membrane | sterol metabolic process | cholestenol delta-isomerase activity	IPR007905	Emopamil-binding protein
gene_1026	550001	0.2152	7.31922	0.0474625	0.128215	8221	10911	13239	11804	10082	8789	6053	6354			IPR019349	Ribosomal protein S24/S35, mitochondrial, conserved domain	KOG3933	Mitochondrial ribosomal protein S28		sp|Q1K5Z0|RT24_NEUCR	Small ribosomal subunit protein mS35 OS=Neurospora crassa (strain ATCC 24698 / 74-OR23-1A / CBS 708.71 / DSM 1257 / FGSC 987) OX=367110 GN=rsm24 PE=1 SV=2
gene_10261	358367	-0.413989	-0.138889	0.0584697	0.148918	26	66	57	48	81	59	43	35
gene_10262	410054	0.896255	4.84856	5.09037e-06	6.79835e-05	1764	1969	3081	2823	1640	1439	640	725
gene_10263	90855	-0.994861	0.89494	0.00693997	0.029109	55	109	78	80	198	52	116	141
gene_10264	500527	-0.73414	1.98471	0.000130114	0.00111013	139	250	155	218	360	257	263	171
gene_10265	462482	0.241849	7.26726	0.0199155	0.0664539	7965	10585	12710	11718	10177	7578	6235	5924	GO:0000045 | GO:0005737	autophagic vacuole formation | cytoplasm	IPR007242 | IPR029071	Ubiquitin-like protein Atg12 | Ubiquitin-related domain	KOG3439	Protein conjugation factor involved in autophagy		sp|P0CM28|ATG12_CRYNJ	Ubiquitin-like protein ATG12 OS=Cryptococcus neoformans var. neoformans serotype D (strain JEC21 / ATCC MYA-565) OX=214684 GN=ATG12 PE=3 SV=1
gene_10266	90900	-1.82554	2.34666	3.58001e-11	1.66631e-09	72	218	190	115	640	310	438	301	GO:0005515	protein binding	IPR018939 | IPR009011	Autophagy-related protein 27 | Mannose-6-phosphate receptor binding domain				sp|Q6CBS9|ATG27_YARLI	Autophagy-related protein 27 OS=Yarrowia lipolytica (strain CLIB 122 / E 150) OX=284591 GN=ATG27 PE=3 SV=1
gene_10267	384893	-0.316314	1.24808	0.0342596	0.100951	100	147	160	132	186	150	116	104
gene_10268	462500	0.171678	8.63084	0.0668955	0.164243	20328	28284	30709	28714	27830	23998	15502	13465	GO:0008152 | GO:0016624 | GO:0004591 | GO:0006096 | GO:0030976	metabolic process | oxidoreductase activity, acting on the aldehyde or oxo group of donors, disulfide as acceptor | oxoglutarate dehydrogenase (succinyl-transferring) activity | glycolysis | thiamin pyrophosphate binding	IPR001017 | IPR005475 | IPR011603 | IPR029061	Dehydrogenase, E1 component | Transketolase-like, pyrimidine-binding domain | 2-oxoglutarate dehydrogenase E1 component | Thiamin diphosphate-binding fold	KOG0450	2-oxoglutarate dehydrogenase, E1 subunit	GT2	sp|P20967|ODO1_YEAST	2-oxoglutarate dehydrogenase, mitochondrial OS=Saccharomyces cerevisiae (strain ATCC 204508 / S288c) OX=559292 GN=KGD1 PE=1 SV=2
gene_10269	556929	-0.00736204	5.79975	0.952114	0.977219	2813	3769	3908	3739	4221	3698	2507	1763	GO:0005488	binding	IPR001680 | IPR000409 | IPR023362 | IPR019775 | IPR017986 | IPR016024 | IPR013320	WD40 repeat | BEACH domain | PH-BEACH domain | WD40 repeat, conserved site | WD40-repeat-containing domain | Armadillo-type fold | Concanavalin A-like lectin/glucanase domain	KOG1786	Lysosomal trafficking regulator LYST and related BEACH and WD40 repeat proteins	GH18	sp|Q7LKZ7|BPH1_SCHPO	Beige protein homolog 1 OS=Schizosaccharomyces pombe (strain 972 / ATCC 24843) OX=284812 GN=lvs1 PE=1 SV=2
gene_1027	430670	-0.41034	5.17617	0.156736	0.300821	1209	3395	1982	1567	4470	1974	1960	1000	GO:0016810 | GO:0006807	hydrolase activity, acting on carbon-nitrogen (but not peptide) bonds | nitrogen compound metabolic process	IPR003010 | IPR000132	Carbon-nitrogen hydrolase | Nitrilase/cyanide hydratase, conserved site	KOG0805	Carbon-nitrogen hydrolase	GH79	sp|P9WEU6|NIT_TRAVS	Arylacetonitrilase OS=Trametes versicolor (strain FP-101664) OX=717944 GN=nit PE=1 SV=1
gene_10270	384901	-0.22441	2.1435	0.222153	0.386583	137	316	341	274	342	242	241	180	GO:0003993	acid phosphatase activity	IPR000560 | IPR016274 | IPR029033	Histidine phosphatase superfamily, clade-2 | Histidine acid phosphatase, eukaryotic | Histidine phosphatase superfamily	KOG1382	Multiple inositol polyphosphate phosphatase		sp|P52291|PPA1_PICPA	Acid phosphatase PHO1 OS=Komagataella pastoris OX=4922 GN=PHO1 PE=2 SV=1
gene_10271	410081	0.252889	7.65398	0.248057	0.417167	9604	19820	13813	13655	17938	7414	9870	5407	GO:0003779 | GO:0030036	actin binding | actin cytoskeleton organization and biogenesis	IPR005455 | IPR027310	Profilin | Profilin conserved site	KOG1755	Profilin		sp|P07274|PROF_YEAST	Profilin OS=Saccharomyces cerevisiae (strain ATCC 204508 / S288c) OX=559292 GN=PFY1 PE=1 SV=2
gene_10272	358424	0.0246636	0.770192	0.870811	0.928624	98	100	126	105	130	98	67	63
gene_10274	462518	-0.155028	0.488025	0.527194	0.689354	52	128	72	86	103	88	50	67
gene_10275	358551	-0.612679	5.42509	6.94495e-07	1.19253e-05	1529	2687	2390	2195	4106	2766	2646	1715
gene_10276	91049	-0.590571	6.36116	1.45444e-10	5.93606e-09	3122	4416	4788	4572	6679	6290	4557	3589
gene_10277	500534	0.346014	5.78601	0.00125223	0.00726241	2946	4117	4376	4445	3514	2896	1918	2040	GO:0008152 | GO:0008168	metabolic process | methyltransferase activity	IPR013216 | IPR029063	Methyltransferase type 11 | S-adenosyl-L-methionine-dependent methyltransferase	KOG3010	Methyltransferase		sp|A6ZRD1|TMT1_YEAS7	Trans-aconitate 3-methyltransferase OS=Saccharomyces cerevisiae (strain YJM789) OX=307796 GN=TMT1 PE=3 SV=1
gene_10278	492199	-0.910098	1.76977	4.13526e-05	0.00041232	86	201	162	170	351	177	203	205
gene_10279	384917	-0.532574	5.76918	0.0105329	0.040495	1920	4301	2768	2615	5644	2852	3556	1990	GO:0004476 | GO:0005975 | GO:0008270	mannose-6-phosphate isomerase activity | carbohydrate metabolic process | zinc ion binding	IPR001250 | IPR016305 | IPR018050 | IPR011051	Mannose-6-phosphate isomerase, type I | Mannose-6-phosphate isomerase | Phosphomannose isomerase, type I, conserved site | RmlC-like cupin domain	KOG2757	Mannose-6-phosphate isomerase		sp|Q9HFU4|MPI_CRYNJ	Mannose-6-phosphate isomerase OS=Cryptococcus neoformans var. neoformans serotype D (strain JEC21 / ATCC MYA-565) OX=214684 GN=MAN1 PE=3 SV=2
gene_1028	503949	0.12895	9.87625	0.160037	0.305388	47295	64783	72541	68030	64864	56180	39639	32615	GO:0005515 | GO:0031105	protein binding | septin complex	IPR030379 | IPR016491 | IPR027417	Septin-type guanine nucleotide-binding (G) domain | Septin | P-loop containing nucleoside triphosphate hydrolase	KOG2655	Septin family protein (P-loop GTPase)		sp|P39826|CDC3_CANAX	Cell division control protein 3 OS=Candida albicans OX=5476 GN=CDC3 PE=3 SV=1
gene_10280	556938	0.126941	0.795667	0.579342	0.730067	80	120	153	107	105	80	100	57
gene_10281	500537	-0.226144	7.36169	0.298699	0.473152	6463	15068	9181	8797	15901	7893	9742	5284	GO:0004807 | GO:0008152	triose-phosphate isomerase activity | metabolic process	IPR000652 | IPR020861	Triosephosphate isomerase | Triosephosphate isomerase, active site	KOG1643	Triosephosphate isomerase		sp|Q12574|TPIS_COPC7	Triosephosphate isomerase OS=Coprinopsis cinerea (strain Okayama-7 / 130 / ATCC MYA-4618 / FGSC 9003) OX=240176 GN=TPI PE=3 SV=2
gene_10282	384926	0.165753	4.55185	0.1532	0.295643	1121	1690	1849	1745	1513	1357	945	885	GO:0003684 | GO:0004519 | GO:0005634 | GO:0006281 | GO:0003677	damaged DNA binding | endonuclease activity | nucleus | DNA repair | DNA binding	IPR004579 | IPR010994 | IPR011335	DNA repair protein rad10 | RuvA domain 2-like | Restriction endonuclease type II-like	KOG2841	Structure-specific endonuclease ERCC1-XPF, ERCC1 component		sp|Q1LZ75|ERCC1_BOVIN	DNA excision repair protein ERCC-1 OS=Bos taurus OX=9913 GN=ERCC1 PE=2 SV=1
gene_10283	358370	0.163018	4.92082	0.198153	0.356891	1455	2182	2524	2113	2052	1905	1076	1121			IPR009737 | IPR012336	Sucraseferredoxin-like | Thioredoxin-like fold				sp|A5DK49|AIM32_PICGU	Altered inheritance of mitochondria protein 32 OS=Meyerozyma guilliermondii (strain ATCC 6260 / CBS 566 / DSM 6381 / JCM 1539 / NBRC 10279 / NRRL Y-324) OX=294746 GN=AIM32 PE=3 SV=2
gene_10284	91189	0.618917	8.579	2.92218e-07	5.62725e-06	23927	31031	32298	31147	21817	20139	10999	12077	GO:0004497 | GO:0005506 | GO:0006118 | GO:0020037	monooxygenase activity | iron ion binding | electron transport | heme binding	IPR001128 | IPR017972	Cytochrome P450 | Cytochrome P450, conserved site	KOG0156	Cytochrome P450 CYP2 subfamily		sp|F1SYH1|CY208_POSPM	Cytochrome P450 monooxygenase 208 OS=Postia placenta (strain ATCC 44394 / Madison 698-R) OX=561896 GN=CYP208 PE=1 SV=1
gene_10285	556943	-0.0389905	3.64287	0.783698	0.87515	540	778	959	908	944	710	511	533	GO:0005524 | GO:0016887 | GO:0000166 | GO:0017111 | GO:0006810 | GO:0016021 | GO:0042626 | GO:0004003 | GO:0004004 | GO:0008026 | GO:0008094 | GO:0008186 | GO:0015462 | GO:0017116 | GO:0042623 | GO:0042624 | GO:0042625	ATP binding | ATPase activity | nucleotide binding | nucleoside-triphosphatase activity | transport | integral to membrane | ATPase activity, coupled to transmembrane movement of substances | ATP-dependent DNA helicase activity | ATP-dependent RNA helicase activity | ATP-dependent helicase activity | DNA-dependent ATPase activity | RNA-dependent ATPase activity | protein-transmembrane transportin…	IPR003439 | IPR011527 | IPR017871 | IPR003593 | IPR027417	ABC transporter-like | ABC transporter type 1, transmembrane domain | ABC transporter, conserved site | AAA+ ATPase domain | P-loop containing nucleoside triphosphate hydrolase	KOG0054	Multidrug resistance-associated protein/mitoxantrone resistance protein, ABC superfamily	GH0	sp|A0A1U8QTJ9|CICA_EMENI	ABC-type transporter cicA OS=Emericella nidulans (strain FGSC A4 / ATCC 38163 / CBS 112.46 / NRRL 194 / M139) OX=227321 GN=cicA PE=1 SV=1
gene_1029	430677	-0.142501	7.19639	0.214749	0.377944	6263	11373	9510	8988	12527	9007	7261	4871	GO:0005488	binding	IPR013598 | IPR016024	Exportin-1/Importin-beta-like | Armadillo-type fold	KOG2081	Nuclear transport regulator		sp|Q9USZ2|YNR7_SCHPO	Uncharacterized protein C11G11.07 OS=Schizosaccharomyces pombe (strain 972 / ATCC 24843) OX=284812 GN=SPBC11G11.07 PE=4 SV=2
gene_10293	556944	-0.612914	4.47235	1.15121e-06	1.87102e-05	834	1137	1351	1198	1943	1648	1053	1101	GO:0005524 | GO:0016887 | GO:0000166 | GO:0017111 | GO:0006810 | GO:0016021 | GO:0042626 | GO:0004003 | GO:0004004 | GO:0008026 | GO:0008094 | GO:0008186 | GO:0015462 | GO:0017116 | GO:0042623 | GO:0042624 | GO:0042625	ATP binding | ATPase activity | nucleotide binding | nucleoside-triphosphatase activity | transport | integral to membrane | ATPase activity, coupled to transmembrane movement of substances | ATP-dependent DNA helicase activity | ATP-dependent RNA helicase activity | ATP-dependent helicase activity | DNA-dependent ATPase activity | RNA-dependent ATPase activity | protein-transmembrane transportin…	IPR003439 | IPR011527 | IPR017871 | IPR003593 | IPR027417	ABC transporter-like | ABC transporter type 1, transmembrane domain | ABC transporter, conserved site | AAA+ ATPase domain | P-loop containing nucleoside triphosphate hydrolase	KOG0054	Multidrug resistance-associated protein/mitoxantrone resistance protein, ABC superfamily	GH0	sp|J9VQH1|YOR1_CRYNH	ATP-dependent permease YOR1 OS=Cryptococcus neoformans var. grubii serotype A (strain H99 / ATCC 208821 / CBS 10515 / FGSC 9487) OX=235443 GN=YOR1 PE=3 SV=1
gene_10294	484117	-0.136135	7.36527	0.150878	0.292296	7772	10149	11711	10698	11783	10926	7456	6681	GO:0003676 | GO:0005622 | GO:0008270	nucleic acid binding | intracellular | zinc ion binding	IPR007087	Zinc finger, C2H2
gene_10295	462577	-0.571903	6.74798	0.0306972	0.0928812	3292	8592	5218	5599	10226	4808	4611	7110			IPR009783	Protein of unknown function DUF1348
gene_10296	91396	0.183548	3.9957	0.146155	0.286313	908	1105	1146	1153	1105	856	677	559
gene_10297	423888	0.384715	0.881954	0.0629727	0.157223	101	165	132	127	145	100	49	53	GO:0004497 | GO:0005506 | GO:0006118 | GO:0020037 | GO:0050381	monooxygenase activity | iron ion binding | electron transport | heme binding | unspecific monooxygenase activity	IPR001128	Cytochrome P450				sp|F1SYH4|CY212_POSPM	Cytochrome P450 monooxygenase 212 OS=Postia placenta (strain ATCC 44394 / Madison 698-R) OX=561896 GN=CYP212 PE=1 SV=1
gene_10298	512087	-0.485324	2.81481	0.000212094	0.00166538	270	402	431	406	588	451	378	325	GO:0003677 | GO:0003700 | GO:0005507 | GO:0005634 | GO:0006355 | GO:0008270 | GO:0006350	DNA binding | transcription factor activity | copper ion binding | nucleus | regulation of transcription, DNA-dependent | zinc ion binding | transcription	IPR001138 | IPR007219 | IPR001083	Zn(2)-C6 fungal-type DNA-binding domain | Transcription factor domain, fungi | Copper fist DNA-binding				sp|L7WMF9|NOTQ_ASPVE	Notoamide biosynthesis cluster transcriptional coactivator notQ' OS=Aspergillus versicolor OX=46472 GN=notQ' PE=1 SV=1
gene_10299	462605	-0.0794006	5.82891	0.442737	0.615566	2622	3748	3977	3884	3940	3308	2564	2493			IPR000727	Target SNARE coiled-coil domain	KOG3202	SNARE protein TLG1/Syntaxin 6		sp|Q946Y7|SYP61_ARATH	Syntaxin-61 OS=Arabidopsis thaliana OX=3702 GN=SYP61 PE=1 SV=1
gene_103	366075	0.282723	0.303777	0.152205	0.294241	69	94	95	79	85	66	36	46			IPR001810	F-box domain
gene_1030	341224	-0.62053	9.70003	0.000226578	0.00176016	29379	43545	51245	45670	65041	59869	34480	50941	GO:0003824 | GO:0008152 | GO:0003878 | GO:0004775	catalytic activity | metabolic process | ATP citrate synthase activity | succinate-CoA ligase (ADP-forming) activity	IPR005811 | IPR003781 | IPR005810 | IPR017440 | IPR016102	ATP-citrate lyase/succinyl-CoA ligase | CoA-binding | Succinyl-CoA ligase, alpha subunit | ATP-citrate lyase/succinyl-CoA ligase, active site | Succinyl-CoA synthetase-like	KOG1255	Succinyl-CoA synthetase, alpha subunit	GT22	sp|B3FHT4|SUCA_BLAHN	Succinate--CoA ligase [ADP-forming] subunit alpha OS=Blastocystis sp. subtype 1 (strain ATCC 50177 / NandII) OX=478820 GN=SCSa PE=1 SV=1
gene_10300	484121	-0.25992	3.85241	0.0744372	0.17683	664	1035	821	844	1207	781	741	623	GO:0008080 | GO:0008152 | GO:0005085 | GO:0007264	N-acetyltransferase activity | metabolic process | guanyl-nucleotide exchange factor activity | small GTPase mediated signal transduction	IPR000182 | IPR007515 | IPR011057 | IPR016181	GNAT domain | Mss4 | Mss4-like | Acyl-CoA N-acyltransferase	KOG4144	Arylalkylamine N-acetyltransferase		sp|Q9UT25|YFY2_SCHPO	Uncharacterized N-acetyltransferase C9.02c OS=Schizosaccharomyces pombe (strain 972 / ATCC 24843) OX=284812 GN=SPAC9.02c PE=3 SV=1
gene_10301	462611	0.017295	2.55885	0.945138	0.973438	235	557	385	363	581	306	170	237								sp|Q00808|HETE1_PODAS	Vegetative incompatibility protein HET-E-1 OS=Podospora anserina OX=2587412 GN=HET-E1 PE=4 SV=1
gene_10302	462613	-0.522908	7.20495	8.02739e-07	1.3613e-05	5288	10106	8068	7984	12980	9517	8067	6650	GO:0004672 | GO:0005524 | GO:0006468 | GO:0004674 | GO:0004682	protein kinase activity | ATP binding | protein amino acid phosphorylation | protein serine/threonine kinase activity | protein kinase CK2 activity	IPR000719 | IPR017892 | IPR017441 | IPR008271 | IPR000961 | IPR002290 | IPR011009	Protein kinase domain | Protein kinase, C-terminal | Protein kinase, ATP binding site | Serine/threonine-protein kinase, active site | AGC-kinase, C-terminal | Serine/threonine/dual specificity protein kinase, catalytic domain | Protein kinase-like domain	KOG0598	Ribosomal protein S6 kinase and related proteins		sp|J9W0G9|YPK1_CRYNH	Serine/threonine-protein kinase YPK1 OS=Cryptococcus neoformans var. grubii serotype A (strain H99 / ATCC 208821 / CBS 10515 / FGSC 9487) OX=235443 GN=YPK1 PE=1 SV=1
gene_10303	462623	0.595826	4.07064	1.53209e-05	0.000173838	1064	1322	1414	1346	967	707	572	580	GO:0003922	GMP synthase (glutamine-hydrolyzing) activity	IPR017926 | IPR029062	Glutamine amidotransferase | Class I glutamine amidotransferase-like	KOG3179	Predicted glutamine synthetase		sp|Q09686|YA14_SCHPO	Putative glutamine amidotransferase-like protein C13C5.04 OS=Schizosaccharomyces pombe (strain 972 / ATCC 24843) OX=284812 GN=SPAC13C5.04 PE=4 SV=1
gene_10304	91576	0.369331	4.16395	0.00554402	0.0243145	1069	1201	1498	1375	1210	932	680	559
gene_10305	556955	-1.28114	4.17047	6.62937e-08	1.52979e-06	498	714	795	697	2934	1133	854	885	GO:0005215 | GO:0006810 | GO:0016020	transporter activity | transport | membrane	IPR001734 | IPR019900	Sodium/solute symporter | Sodium/solute symporter, subgroup	KOG2348	Urea transporter	PL4_5	sp|O94469|DUR31_SCHPO	Probable urea active transporter 1 OS=Schizosaccharomyces pombe (strain 972 / ATCC 24843) OX=284812 GN=dur3-1 PE=3 SV=1
gene_10306	462635	-0.157443	7.83294	0.101899	0.221982	9180	16376	16032	14517	18509	14819	9964	8837			IPR019382	Translation initiation factor 3 complex subunit L	KOG3677	RNA polymerase I-associated factor - PAF67	GH95	sp|Q4PF85|EIF3L_MYCMD	Eukaryotic translation initiation factor 3 subunit L OS=Mycosarcoma maydis OX=5270 GN=UMAG_01228 PE=3 SV=1
gene_10307	462646	-0.37663	4.58171	0.0276031	0.0855512	889	1828	1507	1202	2180	1221	1357	1026			IPR001440 | IPR019734 | IPR013026	Tetratricopeptide TPR1 | Tetratricopeptide repeat | Tetratricopeptide repeat-containing domain	KOG0553	TPR repeat-containing protein		sp|Q96EQ0|SGTB_HUMAN	Small glutamine-rich tetratricopeptide repeat-containing protein beta OS=Homo sapiens OX=9606 GN=SGTB PE=1 SV=1
gene_10308	384973	-0.0250465	7.22304	0.826176	0.901913	6563	10572	11248	10028	12340	9849	5612	5334	GO:0003676	nucleic acid binding	IPR000504	RNA recognition motif domain	KOG0127	Nucleolar protein fibrillarin NOP77 (RRM superfamily)		sp|O74400|YOCE_SCHPO	Uncharacterized RNA-binding protein C4F6.14 OS=Schizosaccharomyces pombe (strain 972 / ATCC 24843) OX=284812 GN=SPBC4F6.14 PE=1 SV=1
gene_10309	91729	0.0119704	9.88238	0.935505	0.967069	45950	71028	63512	63319	88085	58700	33266	30831	GO:0005515 | GO:0008270	protein binding | zinc ion binding	IPR001841	Zinc finger, RING-type
gene_1031	518194	-0.520851	7.81636	3.45533e-05	0.000351904	7843	14609	13702	12074	19693	13827	10790	11937	GO:0000062	acyl-CoA binding	IPR000582 | IPR002110 | IPR020683	Acyl-CoA-binding protein, ACBP | Ankyrin repeat | Ankyrin repeat-containing domain	KOG0817	Acyl-CoA-binding protein		sp|Q4V869|ACBD6_XENLA	Acyl-CoA-binding domain-containing protein 6 OS=Xenopus laevis OX=8355 GN=acbd6 PE=2 SV=1
gene_10311	556960	-0.332698	0.270079	0.156606	0.300729	46	85	89	50	118	79	50	42
gene_10312	462677	-0.255416	4.49781	0.457475	0.630003	644	2419	1497	929	2122	1769	1201	466
gene_10313	492219	0.56209	0.971476	0.0115335	0.0436525	84	194	155	165	142	65	72	57	GO:0004671 | GO:0006481 | GO:0016021	protein-S-isoprenylcysteine O-methyltransferase activity | C-terminal protein amino acid methylation | integral to membrane	IPR007269	Isoprenylcysteine carboxyl methyltransferase	KOG1435	Sterol reductase/lamin B receptor		sp|Q93W54|ICMTB_ARATH	Protein-S-isoprenylcysteine O-methyltransferase B OS=Arabidopsis thaliana OX=3702 GN=ICMTB PE=1 SV=1
gene_10314	462686	-0.00473161	7.82133	0.961774	0.982533	10606	15335	16856	15452	17132	11700	10174	9252	GO:0016021 | GO:0016192	integral to membrane | vesicle-mediated transport	IPR001388 | IPR016444	Synaptobrevin | Synaptobrevin/Vesicle-associated membrane protein	KOG0860	Synaptobrevin/VAMP-like protein		sp|Q92356|SYB1_SCHPO	Synaptobrevin homolog 1 OS=Schizosaccharomyces pombe (strain 972 / ATCC 24843) OX=284812 GN=syb1 PE=3 SV=1
gene_10315	410162	0.29903	7.33132	0.0155747	0.0549003	8928	11175	13384	12055	10125	10478	6045	4765	GO:0004672 | GO:0005524 | GO:0006468 | GO:0004674 | GO:0005643 | GO:0016973	protein kinase activity | ATP binding | protein amino acid phosphorylation | protein serine/threonine kinase activity | nuclear pore | poly(A)+ mRNA export from nucleus	IPR000719 | IPR012476 | IPR017441 | IPR008271 | IPR002290 | IPR011009	Protein kinase domain | GLE1-like | Protein kinase, ATP binding site | Serine/threonine-protein kinase, active site | Serine/threonine/dual specificity protein kinase, catalytic domain | Protein kinase-like domain	KOG0586	Serine/threonine protein kinase	GT90	sp|O08679|MARK2_RAT	Serine/threonine-protein kinase MARK2 OS=Rattus norvegicus OX=10116 GN=Mark2 PE=1 SV=1
gene_10316	91907	0.305542	1.15493	0.263419	0.434516	132	157	220	112	117	101	76	109
gene_10317	492222	0.0240169	3.96586	0.849679	0.915645	765	1078	1152	1049	1168	833	676	627
gene_10318	462704	-1.06618	4.19307	3.281e-05	0.000335711	514	1041	851	669	2005	1286	1586	539
gene_10319	358322	-1.08944	7.57027	0.00051002	0.0034603	4026	13066	10485	4834	18926	9288	14524	11010	GO:0043565 | GO:0003677	sequence-specific DNA binding | DNA binding	IPR001387 | IPR010982	Cro/C1-type helix-turn-helix domain | Lambda repressor-like, DNA-binding domain
gene_1032	503953	0.342311	8.01004	0.00286261	0.0141814	13756	17532	22561	20364	16000	13700	9137	9553	GO:0003735 | GO:0005622 | GO:0005840 | GO:0006412	structural constituent of ribosome | intracellular | ribosome | translation	IPR000307 | IPR023803	Ribosomal protein S16 | Ribosomal protein S16 domain	KOG3419	Mitochondrial/chloroplast ribosomal protein S16		sp|O43020|RT16_SCHPO	Small ribosomal subunit protein bS16m OS=Schizosaccharomyces pombe (strain 972 / ATCC 24843) OX=284812 GN=mrps16 PE=3 SV=2
gene_10320	91999	-0.265589	9.40929	0.0502638	0.133444	26181	51652	40819	42073	53506	38630	30822	33578	GO:0003735 | GO:0005622 | GO:0005840 | GO:0006412	structural constituent of ribosome | intracellular | ribosome | translation	IPR001971 | IPR018102	Ribosomal protein S11 | Ribosomal S11, conserved site	KOG0407	40S ribosomal protein S14		sp|G1T1F0|RS14_RABIT	Small ribosomal subunit protein uS11 OS=Oryctolagus cuniculus OX=9986 GN=RPS14 PE=1 SV=2
gene_10321	91997	0.278973	5.28295	0.00957946	0.0375422	2081	2761	3222	2902	2569	2254	1591	1192	GO:0008152 | GO:0008415	metabolic process | acyltransferase activity	IPR002123	Phospholipid/glycerol acyltransferase				sp|P36148|GPT2_YEAST	Glycerol-3-phosphate O-acyltransferase 2 OS=Saccharomyces cerevisiae (strain ATCC 204508 / S288c) OX=559292 GN=GPT2 PE=1 SV=1
gene_10322	556969	-0.0466438	4.13955	0.762022	0.860609	889	1384	1030	1127	1530	975	798	609
gene_10323	358205	-0.170357	5.76037	0.114627	0.241299	2422	3811	3545	3369	4573	3730	2397	1888
gene_10324	358638	-0.361847	3.29772	0.0155564	0.0548537	416	545	653	595	836	770	444	364	GO:0005515 | GO:0008270	protein binding | zinc ion binding	IPR001841 | IPR017907	Zinc finger, RING-type | Zinc finger, RING-type, conserved site				sp|O77666|TRI26_PIG	Tripartite motif-containing protein 26 OS=Sus scrofa OX=9823 GN=TRIM26 PE=1 SV=2
gene_10325	410183	0.282773	7.00493	0.0272794	0.0846954	6459	9422	10191	10334	10368	5642	5363	3995	GO:0016021 | GO:0016192 | GO:0006810	integral to membrane | vesicle-mediated transport | transport	IPR001388 | IPR010908 | IPR011012	Synaptobrevin | Longin domain | Longin-like domain	KOG0859	Synaptobrevin/VAMP-like protein		sp|Q9FMR5|VA714_ARATH	Vesicle-associated membrane protein 714 OS=Arabidopsis thaliana OX=3702 GN=VAMP714 PE=1 SV=1
gene_10326	358443	0.177735	8.75871	0.102382	0.222723	22060	28638	35882	31795	26970	23097	19450	16198			IPR016482 | IPR030671	Protein transport protein SecG/Sec61-beta/Sbh | Protein transport Sec61-beta/Sbh	KOG3457	Sec61 protein translocation complex, beta subunit		sp|Q9HFC7|SC61B_YARLI	Protein transport protein Sec61 subunit beta OS=Yarrowia lipolytica (strain CLIB 122 / E 150) OX=284591 GN=SBH1 PE=3 SV=1
gene_10328	358150	-0.171609	4.23647	0.343949	0.522153	929	1325	1219	1054	1244	1294	1146	573	GO:0005515 | GO:0008270	protein binding | zinc ion binding	IPR001841 | IPR017907	Zinc finger, RING-type | Zinc finger, RING-type, conserved site
gene_1033	518205	2.52673	4.76121	7.01594e-06	8.83088e-05	2242	1767	3287	4482	412	543	71	584
gene_10330	462733	0.11218	7.44139	0.180021	0.333628	8566	13118	12817	12047	12970	9890	7371	5962	GO:0005488	binding	IPR013878 | IPR016024	Mo25-like | Armadillo-type fold	KOG1566	Conserved protein Mo25		sp|Q9DB16|CB39L_MOUSE	Calcium-binding protein 39-like OS=Mus musculus OX=10090 GN=Cab39l PE=1 SV=3
gene_10331	92169	-0.279683	3.18215	0.0322208	0.0965301	403	603	557	538	686	592	486	355			IPR010730	Heterokaryon incompatibility				sp|Q00808|HETE1_PODAS	Vegetative incompatibility protein HET-E-1 OS=Podospora anserina OX=2587412 GN=HET-E1 PE=4 SV=1
gene_10332	320024	-0.245534	1.7996	0.180236	0.333686	173	225	215	193	221	271	178	128			IPR010730	Heterokaryon incompatibility				sp|Q00808|HETE1_PODAS	Vegetative incompatibility protein HET-E-1 OS=Podospora anserina OX=2587412 GN=HET-E1 PE=4 SV=1
gene_10333	462741	0.0836239	7.37127	0.366411	0.543501	8179	11074	12634	11949	10970	9352	7581	6207	GO:0004582	dolichyl-phosphate beta-D-mannosyltransferase activity	IPR001173 | IPR029044	Glycosyltransferase 2-like | Nucleotide-diphospho-sugar transferases	KOG2978	Dolichol-phosphate mannosyltransferase	GT2	sp|P54856|DPM1_MYCMD	Dolichol-phosphate mannosyltransferase OS=Mycosarcoma maydis OX=5270 GN=DPM1 PE=3 SV=2
gene_10335	92236	0.778265	0.839394	8.85896e-05	0.000794908	120	165	125	152	107	84	45	45
gene_10336	92247	0.221595	9.49963	0.0830321	0.190966	37180	61117	55790	47020	42935	46228	32370	21842
gene_10337	358583	0.162497	5.72005	0.115646	0.242884	2658	4032	3741	3892	3543	2714	2504	1823			IPR019405	Lactonase, 7-bladed beta propeller			CBM1	sp|D4B0N9|6PGL_ARTBC	Probable 6-phosphogluconolactonase ARB_02015 OS=Arthroderma benhamiae (strain ATCC MYA-4681 / CBS 112371) OX=663331 GN=ARB_02015 PE=1 SV=1
gene_10338	512117	-0.0344901	3.30234	0.837771	0.909352	404	850	647	631	851	506	407	394
gene_1034	368107	0.101302	5.67641	0.394474	0.572098	2422	3950	3860	3454	3849	2415	2155	2088	GO:0016071 | GO:0030529	mRNA metabolic process | ribonucleoprotein complex	IPR001163 | IPR006649 | IPR010920	Ribonucleoprotein LSM domain | Ribonucleoprotein LSM domain, eukaryotic/archaea-type | Like-Sm (LSM) domain	KOG1775	U6 snRNA-associated Sm-like protein		sp|Q5R628|LSM5_PONAB	U6 snRNA-associated Sm-like protein LSm5 OS=Pongo abelii OX=9601 GN=LSM5 PE=3 SV=3
gene_10341	512121	-0.333584	0.391382	0.252735	0.421791	75	104	63	44	113	84	67	47			IPR019734 | IPR013026	Tetratricopeptide repeat | Tetratricopeptide repeat-containing domain	KOG0553	TPR repeat-containing protein		sp|Q80W98|SGTB_RAT	Small glutamine-rich tetratricopeptide repeat-containing protein beta OS=Rattus norvegicus OX=10116 GN=Sgtb PE=1 SV=1
gene_10342	385031	0.0833209	6.07711	0.441905	0.614801	3555	4542	5246	4440	4410	4424	2880	2352			IPR007145	Microtubule-associated protein, MAP65/Ase1/PRC1	KOG4302	Microtubule-associated protein essential for anaphase spindle elongation		sp|Q9HDY1|ASE1_SCHPO	Anaphase spindle elongation protein 1 OS=Schizosaccharomyces pombe (strain 972 / ATCC 24843) OX=284812 GN=ase1 PE=1 SV=1
gene_10343	462774	-0.04519	10.1538	0.75959	0.859307	45481	91914	75029	80278	83352	62826	43929	54140	GO:0003735 | GO:0005622 | GO:0005840 | GO:0006412	structural constituent of ribosome | intracellular | ribosome | translation	IPR000988	Ribosomal protein L24e-related	KOG1722	60s ribosomal protein L24		sp|Q92354|RL24A_SCHPO	Large ribosomal subunit protein eL24A OS=Schizosaccharomyces pombe (strain 972 / ATCC 24843) OX=284812 GN=rpl2401 PE=3 SV=1
gene_10344	527040	0.217876	2.09765	0.171967	0.322513	196	354	351	284	257	215	193	161			IPR019405	Lactonase, 7-bladed beta propeller			CBM1
gene_10345	462781	-0.380029	4.45824	0.00419153	0.0194178	908	1403	1418	1195	2162	1376	987	916	GO:0006118 | GO:0020037 | GO:0046914 | GO:0016491 | GO:0030151	electron transport | heme binding | transition metal ion binding | oxidoreductase activity | molybdenum ion binding	IPR001199 | IPR000572 | IPR001433 | IPR008333 | IPR005066 | IPR017927 | IPR017938 | IPR014756	Cytochrome b5-like heme/steroid binding domain | Oxidoreductase, molybdopterin-binding domain | Oxidoreductase FAD/NAD(P)-binding | Oxidoreductase, FAD-binding domain | Moybdenum cofactor oxidoreductase, dimerisation | Ferredoxin reductase-type FAD-binding domain | Riboflavin synthase-like beta-barrel | Immunoglobulin E-set	KOG0535	Sulfite oxidase, molybdopterin-binding component	AA3_2	sp|P27968|NIA7_HORVU	Nitrate reductase [NAD(P)H] OS=Hordeum vulgare OX=4513 GN=NAR-7 PE=2 SV=1
gene_10346	462783	0.353685	7.45121	0.0150257	0.0533435	9483	11500	14354	15082	10376	7352	8055	6309	GO:0008080 | GO:0008152 | GO:0004343	N-acetyltransferase activity | metabolic process | glucosamine 6-phosphate N-acetyltransferase activity	IPR000182 | IPR016181	GNAT domain | Acyl-CoA N-acyltransferase	KOG3396	Glucosamine-phosphate N-acetyltransferase		sp|Q54WR8|GNA1_DICDI	Glucosamine 6-phosphate N-acetyltransferase 1 OS=Dictyostelium discoideum OX=44689 GN=gna1 PE=3 SV=1
gene_10348	92454	-0.0404898	6.39025	0.739994	0.844883	3915	5807	6112	5490	6112	6167	3666	2642	GO:0003887 | GO:0006260 | GO:0000166 | GO:0003677 | GO:0003676 | GO:0006139 | GO:0034061	DNA-directed DNA polymerase activity | DNA replication | nucleotide binding | DNA binding | nucleic acid binding | nucleobase, nucleoside, nucleotide and nucleic acid metabolic process | DNA polymerase activity	IPR006134 | IPR006133 | IPR013697 | IPR006172 | IPR012337	DNA-directed DNA polymerase, family B, multifunctional domain | DNA-directed DNA polymerase, family B, exonuclease domain | DNA polymerase epsilon, catalytic subunit A, C-terminal | DNA-directed DNA polymerase, family B | Ribonuclease H-like domain	KOG1798	DNA polymerase epsilon, catalytic subunit A		sp|P0CN26|DPOE_CRYNJ	DNA polymerase epsilon catalytic subunit A OS=Cryptococcus neoformans var. neoformans serotype D (strain JEC21 / ATCC MYA-565) OX=214684 GN=POL2 PE=3 SV=1
gene_10349	512130	-0.311788	7.55619	0.00194238	0.0103739	7538	13749	11464	10780	14320	12639	9281	8138
gene_1035	368110	-0.0539167	8.9146	0.557246	0.713405	21831	35766	33239	31574	37512	28258	23073	17269	GO:0005634 | GO:0005643 | GO:0005737 | GO:0006606 | GO:0006886 | GO:0008565 | GO:0005488	nucleus | nuclear pore | cytoplasm | protein import into nucleus | intracellular protein transport | protein transporter activity | binding	IPR000225 | IPR002652 | IPR024931 | IPR016024	Armadillo | Importin-alpha, importin-beta-binding domain | Importin subunit alpha | Armadillo-type fold	KOG0166	Karyopherin (importin) alpha		sp|G5EB89|KAPA_EMENI	Importin subunit alpha OS=Emericella nidulans (strain FGSC A4 / ATCC 38163 / CBS 112.46 / NRRL 194 / M139) OX=227321 GN=kapA PE=1 SV=1
gene_10350	462792	-0.0451207	5.10557	0.656979	0.788202	1625	2312	2590	2199	2582	2111	1533	1294	GO:0005515 | GO:0008270 | GO:0004842 | GO:0006512 | GO:0051438 | GO:0051440 | GO:0051443 | GO:0051444	protein binding | zinc ion binding | ubiquitin-protein ligase activity | ubiquitin cycle | regulation of ubiquitin-protein ligase activity | regulation of ubiquitin-protein ligase activity during meiotic cell cycle | positive regulation of ubiquitin-protein ligase activity | negative regulation of ubiquitin-protein ligase activity	IPR019787 | IPR003126 | IPR019786 | IPR001965 | IPR013993 | IPR011011	Zinc finger, PHD-finger | Zinc finger, N-recognin | Zinc finger, PHD-type, conserved site | Zinc finger, PHD-type | Zinc finger, N-recognin, metazoa | Zinc finger, FYVE/PHD-type	KOG2752	Uncharacterized conserved protein, contains N-recognin-type Zn-finger		sp|Q09329|MLO2_SCHPO	Protein mlo2 OS=Schizosaccharomyces pombe (strain 972 / ATCC 24843) OX=284812 GN=mlo2 PE=2 SV=1
gene_10351	484151	0.0710161	5.97216	0.456998	0.629632	2875	5049	4564	4180	4646	3499	2820	2218	GO:0003824 | GO:0017168	catalytic activity | 5-oxoprolinase (ATP-hydrolyzing) activity	IPR003692	Hydantoinase B/oxoprolinase	KOG1939	Oxoprolinase	GT2	sp|Q10093|YAOE_SCHPO	Uncharacterized protein C11D3.14c OS=Schizosaccharomyces pombe (strain 972 / ATCC 24843) OX=284812 GN=SPAC11D3.14c PE=3 SV=1
gene_10352	410227	2.24057	5.79362	3.13301e-22	9.51913e-20	5449	3978	6602	6941	1412	1418	656	730
gene_10353	512134	0.233377	4.23892	0.0890484	0.200744	989	1203	1531	1508	1210	982	759	721			IPR018466	Ser-Thr-rich glycosyl-phosphatidyl-inositol-anchored membrane family
gene_10354	92566	-0.0545345	9.76871	0.60988	0.752292	42731	57052	55202	64150	63079	51012	38766	36150			IPR018499	Tetraspanin/Peripherin
gene_10355	484153	-0.149612	2.50829	0.42862	0.603611	247	409	398	334	561	280	218	244	GO:0000272 | GO:0008810 | GO:0033946	polysaccharide catabolic process | cellulase activity | xyloglucan-specific endo-beta-1,4-glucanase activity	IPR002594 | IPR013320	Glycoside hydrolase, family 12 | Concanavalin A-like lectin/glucanase domain			GH12	sp|Q2UK93|XGEA_ASPOR	Probable xyloglucan-specific endo-beta-1,4-glucanase A OS=Aspergillus oryzae (strain ATCC 42149 / RIB 40) OX=510516 GN=xgeA PE=3 SV=1
gene_10356	410234	1.14703	5.58041	3.38684e-07	6.40922e-06	4479	3949	3878	4004	1576	2138	1552	998	GO:0005199 | GO:0005618	structural constituent of cell wall | cell wall	IPR001338 | IPR019778	Hydrophobin | Hydrophobin, conserved site				sp|A0A1I9QLC7|HYD6_FLAVE	Class I hydrophobin 6 OS=Flammulina velutipes OX=38945 GN=Hyd-6 PE=2 SV=1
gene_10357	410239	-0.423517	1.70499	0.0283224	0.0872894	90	239	224	177	279	200	160	153	GO:0008152 | GO:0016846	metabolic process | carbon-sulfur lyase activity	IPR006913 | IPR011057	Glutathione-dependent formaldehyde-activating enzyme/centromere protein V | Mss4-like
gene_10358	527106	-3.83288	9.3032	8.04353e-36	1.25686e-32	2255	9237	5686	5060	66448	59550	61763	53439	GO:0005199 | GO:0005618	structural constituent of cell wall | cell wall	IPR001338 | IPR019778	Hydrophobin | Hydrophobin, conserved site				sp|A0A9E8S4N7|HYD1_GANLU	Class I hydrophobin 1 OS=Ganoderma lucidum OX=5315 GN=hyd1 PE=2 SV=1
gene_10359	462824	-1.79545	12.1541	2.18268e-10	8.55704e-09	57268	237029	155556	98035	464157	391688	328544	299695	GO:0005199 | GO:0005618	structural constituent of cell wall | cell wall	IPR001338	Hydrophobin				sp|Q9P8S9|HYD2_LENED	Class I hydrophobin 2 OS=Lentinula edodes OX=5353 GN=hyd2 PE=2 SV=1
gene_1036	550009	0.111648	0.942542	0.724233	0.833811	54	176	163	126	198	73	81	53	GO:0008152 | GO:0016616 | GO:0051287 | GO:0048037 | GO:0008465	metabolic process | oxidoreductase activity, acting on the CH-OH group of donors, NAD or NADP as acceptor | NAD binding | cofactor binding | glycerate dehydrogenase activity	IPR006139 | IPR006140 | IPR029753	D-isomer specific 2-hydroxyacid dehydrogenase, catalytic domain | D-isomer specific 2-hydroxyacid dehydrogenase, NAD-binding domain | D-isomer specific 2-hydroxyacid dehydrogenase, NAD-binding domain conserved site	KOG0067	Transcription factor CtBP		sp|Q9YAW4|GYAR_AERPE	Glyoxylate reductase OS=Aeropyrum pernix (strain ATCC 700893 / DSM 11879 / JCM 9820 / NBRC 100138 / K1) OX=272557 GN=gyaR PE=3 SV=2
gene_10360	92693	-0.127971	12.8454	0.281308	0.454094	330641	498852	544277	443051	535972	420496	316601	345979	GO:0005199 | GO:0005618	structural constituent of cell wall | cell wall	IPR001338	Hydrophobin				sp|A0A8A5N547|HGF2_GRIFR	Class I hydrophobin hgfII OS=Grifola frondosa OX=5627 GN=hgfII PE=1 SV=1
gene_10361	512142	0.21251	4.5334	0.0666594	0.163774	1214	1751	1742	1674	1659	1214	1031	728
gene_10362	512143	-1.71187	11.5903	1.26508e-20	3.07499e-18	60814	137647	99309	78863	324424	267446	264894	150919	GO:0005199 | GO:0005618	structural constituent of cell wall | cell wall	IPR001338	Hydrophobin				sp|Q9P8S9|HYD2_LENED	Class I hydrophobin 2 OS=Lentinula edodes OX=5353 GN=hyd2 PE=2 SV=1
gene_10363	484177	-0.315404	11.4696	0.127139	0.260066	87965	259163	192315	130566	227792	190133	158785	101457	GO:0005199 | GO:0005618	structural constituent of cell wall | cell wall	IPR001338 | IPR019778	Hydrophobin | Hydrophobin, conserved site				sp|O13503|POH2_PLEOS	Class I hydrophobin POH2 OS=Pleurotus ostreatus OX=5322 GN=POH2 PE=1 SV=1
gene_10364	92783	0.28933	2.21351	0.0985469	0.216702	251	346	399	305	340	196	166	184	GO:0005199 | GO:0005618	structural constituent of cell wall | cell wall	IPR001338	Hydrophobin				sp|Q9P8S9|HYD2_LENED	Class I hydrophobin 2 OS=Lentinula edodes OX=5353 GN=hyd2 PE=2 SV=1
gene_10367	557006	-0.170475	7.84235	0.0895063	0.20132	9546	16529	15444	14500	16771	13118	11724	9713	GO:0004298 | GO:0005839 | GO:0006511 | GO:0004299	threonine endopeptidase activity | proteasome core complex | ubiquitin-dependent protein catabolic process | proteasome endopeptidase activity	IPR001353 | IPR016050 | IPR023333 | IPR029055	Proteasome, subunit alpha/beta | Proteasome beta-type subunit, conserved site | Proteasome B-type subunit | Nucleophile aminohydrolases, N-terminal	KOG0180	20S proteasome, regulatory subunit beta type PSMB3/PUP3		sp|Q9Y7T8|PSB3_SCHPO	Probable proteasome subunit beta type-3 OS=Schizosaccharomyces pombe (strain 972 / ATCC 24843) OX=284812 GN=pup3 PE=3 SV=1
gene_10368	462845	0.144759	3.67838	0.454244	0.626785	594	1028	830	1017	1116	498	571	452
gene_10369	462853	-0.253488	8.29575	0.148496	0.289279	11828	25764	17678	19503	30595	16019	17245	10987	GO:0005509 | GO:0004682	calcium ion binding | protein kinase CK2 activity	IPR011992 | IPR018247 | IPR002048	EF-hand domain pair | EF-Hand 1, calcium-binding site | EF-hand domain	KOG0027	Calmodulin and related proteins (EF-Hand superfamily)		sp|O94739|CALM_PLEOS	Calmodulin OS=Pleurotus ostreatus OX=5322 GN=CMD1 PE=2 SV=3
gene_1037	368115	-0.16312	8.55512	0.0716638	0.172471	16554	25918	25509	23662	27714	25656	17662	14342	GO:0005488	binding	IPR016642 | IPR016024	26S proteasome regulatory complex, non-ATPase subcomplex, Rpn2/Psmd1 subunit | Armadillo-type fold	KOG2062	26S proteasome regulatory complex, subunit RPN2/PSMD1		sp|O48844|PSD1A_ARATH	26S proteasome non-ATPase regulatory subunit 1 homolog A OS=Arabidopsis thaliana OX=3702 GN=RPN2A PE=1 SV=1
gene_10370	527120	0.0580071	5.14319	0.562702	0.718414	1696	2603	2470	2515	2434	2100	1528	1331			IPR000697 | IPR000095	WH1/EVH1 domain | CRIB domain	KOG3671	Actin regulatory protein (Wiskott-Aldrich syndrome protein)		sp|Q12446|LAS17_YEAST	Proline-rich protein LAS17 OS=Saccharomyces cerevisiae (strain ATCC 204508 / S288c) OX=559292 GN=LAS17 PE=1 SV=1
gene_10371	462859	0.134631	8.19074	0.186852	0.342516	13550	23324	21266	21135	19636	16167	11565	11772	GO:0016209 | GO:0016491 | GO:0051920	antioxidant activity | oxidoreductase activity | peroxiredoxin activity	IPR000866 | IPR012336	Alkyl hydroperoxide reductase subunit C/ Thiol specific antioxidant | Thioredoxin-like fold	KOG0855	Alkyl hydroperoxide reductase, thiol specific antioxidant and related enzymes		sp|O94561|PRX_SCHPO	Peroxiredoxin bcp1 OS=Schizosaccharomyces pombe (strain 972 / ATCC 24843) OX=284812 GN=bcp1 PE=1 SV=1
gene_10372	462862	0.24953	7.10723	0.0126438	0.0467696	7449	9763	10883	10321	8969	8518	5391	4380			IPR003590	Leucine-rich repeat, ribonuclease inhibitor subtype	KOG1908	Ribonuclease inhibitor type leucine-rich repeat proteins		sp|A7Z026|PPR37_BOVIN	Protein phosphatase 1 regulatory subunit 37 OS=Bos taurus OX=9913 GN=PPP1R37 PE=2 SV=1
gene_10375	462865	-0.0601185	7.62367	0.758106	0.858224	9131	17653	11339	11717	19071	8526	9687	6902	GO:0005975 | GO:0004801 | GO:0005737 | GO:0006098	carbohydrate metabolic process | transaldolase activity | cytoplasm | pentose-phosphate shunt	IPR001585 | IPR018225 | IPR004730	Transaldolase | Transaldolase, active site | Transaldolase type 1	KOG2772	Transaldolase		sp|O42700|TAL1_SCHPO	Transaldolase OS=Schizosaccharomyces pombe (strain 972 / ATCC 24843) OX=284812 GN=tal1 PE=1 SV=2
gene_10376	410271	0.0171263	6.48361	0.858122	0.921203	4354	6769	6119	5921	6562	5733	4057	2942			IPR018820 | IPR018823	Brefeldin A sensitivity protein-related, domain of unknown function DUF2421 | Domain of unknown function DUF2422	KOG4711	Predicted membrane protein		sp|P87136|YDM5_SCHPO	Uncharacterized protein C57A7.05 OS=Schizosaccharomyces pombe (strain 972 / ATCC 24843) OX=284812 GN=SPAC57A7.05 PE=4 SV=1
gene_10377	462872	0.291587	8.23333	0.00184772	0.00997551	16553	23499	22576	22319	19153	15437	13256	9879	GO:0005215 | GO:0006857 | GO:0016020	transporter activity | oligopeptide transport | membrane	IPR000109 | IPR018456 | IPR020846	Proton-dependent oligopeptide transporter family | PTR2 family proton/oligopeptide symporter, conserved site | Major facilitator superfamily domain	KOG1237	H+/oligopeptide symporter		sp|Q9P380|PTR2_SCHPO	Probable peptide transporter ptr2 OS=Schizosaccharomyces pombe (strain 972 / ATCC 24843) OX=284812 GN=ptr2 PE=1 SV=1
gene_10378	484169	-0.328408	1.6039	0.0542519	0.141144	115	203	211	165	244	216	168	99	GO:0008152 | GO:0016491	metabolic process | oxidoreductase activity	IPR002198 | IPR020904	Short-chain dehydrogenase/reductase SDR | Short-chain dehydrogenase/reductase, conserved site	KOG0725	Reductases with broad range of substrate specificities		sp|A0A2H3D8Y2|ARMD4_ARMGA	Short-chain dehydrogenase/reductase ARMGADRAFT_1018421 OS=Armillaria gallica OX=47427 GN=ARMGADRAFT_1018421 PE=1 SV=1
gene_10379	410280	0.351238	6.70093	2.98001e-05	0.000309378	5657	7803	8735	7804	6473	5558	4133	3406	GO:0004182 | GO:0006508 | GO:0008270	carboxypeptidase A activity | proteolysis | zinc ion binding	IPR000834	Peptidase M14, carboxypeptidase A	KOG2650	Zinc carboxypeptidase		sp|Q9UI42|CBPA4_HUMAN	Carboxypeptidase A4 OS=Homo sapiens OX=9606 GN=CPA4 PE=1 SV=2
gene_1038	430706	0.23112	8.71953	0.0414235	0.115969	21666	30312	32820	32418	27988	21265	15661	17212	GO:0004129 | GO:0005740 | GO:0006118	cytochrome-c oxidase activity | mitochondrial envelope | electron transport	IPR001349	Cytochrome c oxidase, subunit VIa	KOG3469	Cytochrome c oxidase, subunit VIa/COX13		sp|P32799|COX13_YEAST	Cytochrome c oxidase subunit 13, mitochondrial OS=Saccharomyces cerevisiae (strain ATCC 204508 / S288c) OX=559292 GN=COX13 PE=1 SV=1
gene_10380	93076	0.0116314	6.29538	0.904837	0.948907	3827	5000	5984	5462	5645	5053	3322	2849			IPR018731	Autophagy-related protein 13	KOG4573	Phosphoprotein involved in cytoplasm to vacuole targeting and autophagy		sp|A7KAM4|ATG13_PENRW	Autophagy-related protein 13 OS=Penicillium rubens (strain ATCC 28089 / DSM 1075 / NRRL 1951 / Wisconsin 54-1255) OX=500485 GN=atg13 PE=3 SV=1
gene_10381	462893	-0.67685	5.2808	3.32959e-08	8.41086e-07	1454	2236	2271	1748	3915	2760	2217	1557			IPR027372	Phytase-like domain				sp|D4AK94|A4696_ARTBC	Uncharacterized secreted protein ARB_04696 OS=Arthroderma benhamiae (strain ATCC MYA-4681 / CBS 112371) OX=663331 GN=ARB_04696 PE=1 SV=1
gene_10382	492260	-0.480243	2.95759	0.00365137	0.017312	272	576	473	366	625	507	450	336			IPR029063	S-adenosyl-L-methionine-dependent methyltransferase				sp|A0A2I1BSV7|NVFJ_ASPN1	Asnovolin E/Chermesin D methyltransferase nvfJ OS=Aspergillus novofumigatus (strain IBT 16806) OX=1392255 GN=nvfJ PE=1 SV=1
gene_10383	410291	0.178984	1.96876	0.190153	0.346659	198	285	290	287	259	224	170	128	GO:0004022 | GO:0004023 | GO:0004024 | GO:0004025	alcohol dehydrogenase activity | alcohol dehydrogenase activity, metal ion-independent | alcohol dehydrogenase activity, zinc-dependent | alcohol dehydrogenase activity, iron-dependent	IPR013149 | IPR013154 | IPR020843 | IPR011032	Alcohol dehydrogenase, C-terminal | Alcohol dehydrogenase GroES-like | Polyketide synthase, enoylreductase domain | GroES (chaperonin 10)-like	KOG0023	Alcohol dehydrogenase, class V		sp|A0A075TMP0|PATD_PENEN	Alcohol dehydrogenase patD OS=Penicillium expansum OX=27334 GN=patD PE=1 SV=1
gene_10384	500604	-0.140291	6.2638	0.141337	0.280063	3323	5471	5584	4558	6036	4992	3646	2769	GO:0006886 | GO:0005622	intracellular protein transport | intracellular	IPR002014 | IPR004152 | IPR018205 | IPR008942	VHS | GAT domain | VHS subgroup | ENTH/VHS	KOG1087	Cytosolic sorting protein GGA2/TOM1		sp|P87157|YB0G_SCHPO	Probable ADP-ribosylation factor-binding protein C25H2.16c OS=Schizosaccharomyces pombe (strain 972 / ATCC 24843) OX=284812 GN=SPBC25H2.16c PE=1 SV=1
gene_10385	462906	0.225125	7.75835	0.0144041	0.0516227	10731	16006	17307	16254	14367	10964	8988	8097	GO:0016469 | GO:0046961	proton-transporting two-sector ATPase complex | hydrogen ion transporting ATPase activity, rotational mechanism	IPR002842	ATPase, V1/A1 complex, subunit E	KOG1664	Vacuolar H+-ATPase V1 sector, subunit E		sp|Q01278|VATE_NEUCR	V-type proton ATPase subunit E OS=Neurospora crassa (strain ATCC 24698 / 74-OR23-1A / CBS 708.71 / DSM 1257 / FGSC 987) OX=367110 GN=vma-4 PE=2 SV=1
gene_10386	93167	0.41865	0.907177	0.0533271	0.139443	95	155	154	139	106	97	48	81
gene_10387	484178	0.418934	8.26676	0.00185943	0.0100188	19024	19151	26017	25388	17908	17099	11350	10006
gene_10388	492265	0.234899	0.867325	0.253981	0.423268	96	113	146	141	114	75	83	73								sp|A0A3B1EFP7|STL1_STRTC	Strobilurin A biosynthesis cluster protein l1 OS=Strobilurus tenacellus OX=41251 GN=stl1 PE=1 SV=1
gene_10389	512167	-0.699252	4.78357	1.45775e-06	2.3075e-05	1012	1845	1261	1288	2638	1919	1425	1348								sp|A0A2Z4HPZ8|EFUI_HORCR	Hydroxylase/desaturase efuI OS=Hormonema carpetanum OX=284138 GN=efuI PE=3 SV=1
gene_1039	550012	-0.204166	4.55636	0.496643	0.664578	1121	1150	1326	1968	1714	839	1021	1510
gene_10390	557026	-0.0255575	3.51245	0.889897	0.939273	582	948	658	699	935	699	402	462			IPR011701 | IPR020846	Major facilitator superfamily | Major facilitator superfamily domain	KOG2504	Monocarboxylate transporter		sp|A0A0C4VYV1|MFS1_OPHS1	MFS-type transporter 1 OS=Ophiocordyceps sp. (strain BCC 1869) OX=1590024 GN=MFS1 PE=1 SV=1
gene_10391	410309	-0.49241	5.56237	9.24306e-07	1.53648e-05	1917	2665	2609	2887	4081	3378	2486	1966			IPR028245	Eisosome component PIL1/LSP1				sp|P53252|PIL1_YEAST	Sphingolipid long chain base-responsive protein PIL1 OS=Saccharomyces cerevisiae (strain ATCC 204508 / S288c) OX=559292 GN=PIL1 PE=1 SV=1
gene_10392	358112	-0.184142	9.50763	0.183558	0.338348	32931	56280	45666	40763	54636	55574	28777	28825
gene_10393	385146	0.249878	6.64163	0.00610679	0.0262357	5208	7213	8095	7403	6352	5904	4114	3233	GO:0004672 | GO:0005524 | GO:0006468 | GO:0004674 | GO:0004675 | GO:0004676 | GO:0004677 | GO:0004679 | GO:0004680 | GO:0004681 | GO:0004690 | GO:0004694 | GO:0004695 | GO:0004696 | GO:0004698 | GO:0004700 | GO:0004702 | GO:0004704 | GO:0004705 | GO:0004706 | GO:0004708 | GO:0004710 | GO:0004711 | GO:0004718 | GO:0008338 | GO:0008339 | GO:0008349 | GO:0008545 | GO:0016908 | GO:0016909 | GO:001919…	protein kinase activity | ATP binding | protein amino acid phosphorylation | protein serine/threonine kinase activity | transmembrane receptor protein serine/threonine kinase activity | 3-phosphoinositide-dependent protein kinase activity | DNA-dependent protein kinase activity | AMP-activated protein kinase activity | casein kinase activity | casein kinase I activity | cyclic nucleotide-dependen…	IPR000719 | IPR017441 | IPR008271 | IPR002290 | IPR011009	Protein kinase domain | Protein kinase, ATP binding site | Serine/threonine-protein kinase, active site | Serine/threonine/dual specificity protein kinase, catalytic domain | Protein kinase-like domain	KOG0032	Ca2+/calmodulin-dependent protein kinase, EF-Hand protein superfamily		sp|Q54RJ4|IKSA_DICDI	Probable serine/threonine-protein kinase iksA OS=Dictyostelium discoideum OX=44689 GN=iksA PE=3 SV=1
gene_10394	492270	-0.305339	0.696063	0.103016	0.223702	60	127	102	81	123	100	83	69	GO:0004672 | GO:0005524 | GO:0006468 | GO:0004674	protein kinase activity | ATP binding | protein amino acid phosphorylation | protein serine/threonine kinase activity	IPR000719 | IPR017441 | IPR008271 | IPR002290 | IPR011009	Protein kinase domain | Protein kinase, ATP binding site | Serine/threonine-protein kinase, active site | Serine/threonine/dual specificity protein kinase, catalytic domain | Protein kinase-like domain	KOG0583	Serine/threonine protein kinase		sp|P08092|RAN1_SCHPO	Negative regulator of sexual conjugation and meiosis OS=Schizosaccharomyces pombe (strain 972 / ATCC 24843) OX=284812 GN=ran1 PE=1 SV=2
gene_10395	93360	0.352427	3.31831	0.0431548	0.119561	586	782	772	707	814	532	365	245	GO:0005634 | GO:0008270	nucleus | zinc ion binding	IPR001214 | IPR002893	SET domain | Zinc finger, MYND-type	KOG2084	Predicted histone tail methylase containing SET domain		sp|P97443|SMYD1_MOUSE	Histone-lysine N-methyltransferase Smyd1 OS=Mus musculus OX=10090 GN=Smyd1 PE=1 SV=3
gene_10396	462939	0.226735	6.56121	0.0197876	0.0661683	4720	6552	7725	7279	6239	4938	3761	3570
gene_10398	385159	0.0987124	6.40115	0.494599	0.662902	3900	7121	6851	4838	6882	5346	3363	2507	GO:0016491	oxidoreductase activity	IPR005804 | IPR021863	Fatty acid desaturase, type 1 | Protein of unknown function DUF3474				sp|P59668|FAD12_MORIS	Delta(12) fatty acid desaturase OS=Mortierella isabellina OX=91625 PE=2 SV=1
gene_10399	93500	0.287092	5.98539	0.0011314	0.00668932	3264	4802	5057	4831	4308	3308	2640	2038	GO:0046373 | GO:0046556	L-arabinose metabolic process | alpha-N-arabinofuranosidase activity	IPR010720 | IPR017853	Alpha-L-arabinofuranosidase, C-terminal | Glycoside hydrolase superfamily			GH51_2	sp|B8NKA3|ABFA_ASPFN	Probable alpha-L-arabinofuranosidase A OS=Aspergillus flavus (strain ATCC 200026 / FGSC A1120 / IAM 13836 / NRRL 3357 / JCM 12722 / SRRC 167) OX=332952 GN=abfA PE=3 SV=2
gene_104	549245	0.406873	1.54209	0.0771384	0.181294	180	246	262	149	173	135	147	73			IPR001810	F-box domain
gene_1040	430713	-0.257379	5.79	0.0799164	0.185984	2174	4143	3448	3334	5098	2720	3003	2180	GO:0004750 | GO:0005975 | GO:0003824 | GO:0008152	ribulose-phosphate 3-epimerase activity | carbohydrate metabolic process | catalytic activity | metabolic process	IPR000056 | IPR026019 | IPR011060	Ribulose-phosphate 3-epimerase-like | Ribulose-phosphate 3-epimerase | Ribulose-phosphate binding barrel	KOG3111	D-ribulose-5-phosphate 3-epimerase		sp|Q6FL81|RPE_CANGA	Ribulose-phosphate 3-epimerase OS=Candida glabrata (strain ATCC 2001 / BCRC 20586 / JCM 3761 / NBRC 0622 / NRRL Y-65 / CBS 138) OX=284593 GN=RPE1 PE=3 SV=1
gene_10400	410333	0.226058	7.69422	0.027178	0.0845005	10876	14231	17384	14937	13277	12273	7875	7449	GO:0016787 | GO:0042781	hydrolase activity | 3'-tRNA processing endoribonuclease activity	IPR027794 | IPR001279	tRNase Z endonuclease | Beta-lactamase-like	KOG2121	Predicted metal-dependent hydrolase (beta-lactamase superfamily)		sp|Q9BQ52|RNZ2_HUMAN	Zinc phosphodiesterase ELAC protein 2 OS=Homo sapiens OX=9606 GN=ELAC2 PE=1 SV=2
gene_10401	462972	0.601217	1.9233	0.00217715	0.0113561	237	346	282	290	267	139	108	131
gene_10402	423965	0.0714217	1.11196	0.670064	0.798383	105	150	167	140	184	124	77	71
gene_10403	358566	0.431944	8.72455	0.000429688	0.00301471	26061	28455	36174	33019	24735	23908	16236	12588
gene_10404	557038	-1.33295	0.744258	7.22209e-06	9.06948e-05	55	50	57	79	119	160	82	131
gene_10405	358182	-0.995092	1.57113	1.25572e-05	0.000147372	86	143	131	151	336	244	106	174	GO:0004672 | GO:0005524 | GO:0006468 | GO:0004674 | GO:0004691 | GO:0005952	protein kinase activity | ATP binding | protein amino acid phosphorylation | protein serine/threonine kinase activity | cAMP-dependent protein kinase activity | cAMP-dependent protein kinase complex	IPR000719 | IPR017441 | IPR008271 | IPR002290 | IPR011009	Protein kinase domain | Protein kinase, ATP binding site | Serine/threonine-protein kinase, active site | Serine/threonine/dual specificity protein kinase, catalytic domain | Protein kinase-like domain	KOG0583	Serine/threonine protein kinase		sp|P08092|RAN1_SCHPO	Negative regulator of sexual conjugation and meiosis OS=Schizosaccharomyces pombe (strain 972 / ATCC 24843) OX=284812 GN=ran1 PE=1 SV=2
gene_10407	93668	0.0884877	6.16076	0.371286	0.548071	3544	4985	5486	4963	4808	4554	2820	2684	GO:0005622 | GO:0006916	intracellular | anti-apoptosis	IPR001370 | IPR017956	Baculoviral inhibition of apoptosis protein repeat | AT hook, DNA-binding motif	KOG1101	Apoptosis inhibitor IAP1 and related BIR domain proteins		sp|O14064|BIR1_SCHPO	Chromosomal passenger complex protein bir1 OS=Schizosaccharomyces pombe (strain 972 / ATCC 24843) OX=284812 GN=bir1 PE=1 SV=1
gene_10408	484196	0.164426	5.02503	0.172025	0.322524	1600	2260	2664	2352	2030	2061	1274	1187			IPR022771	Wings apart-like protein
gene_10409	410350	-0.0237525	7.91287	0.800136	0.885822	11849	16656	16844	16005	16882	16023	10483	8852	GO:0003676 | GO:0005515 | GO:0008270	nucleic acid binding | protein binding | zinc ion binding	IPR017907 | IPR001841 | IPR000504	Zinc finger, RING-type, conserved site | Zinc finger, RING-type | RNA recognition motif domain
gene_1041	430717	0.14531	6.47559	0.106163	0.228315	4488	6198	7063	6314	6275	5361	3645	3003			IPR007577 | IPR029044	Glycosyltransferase, DXD sugar-binding motif | Nucleotide-diphospho-sugar transferases			GT0
gene_10411	93793	-0.508658	5.97443	0.0506436	0.13421	2078	2987	3186	5221	5691	3318	4772	2055
gene_10413	463005	0.0656349	0.852495	0.818358	0.896914	67	168	94	144	152	68	84	68
gene_10415	557046	-0.0656459	5.91844	0.516834	0.680965	2731	3985	4315	4219	4037	3597	2872	2520
gene_10416	500628	-0.131228	4.62877	0.345526	0.523458	1020	1488	1868	1746	1660	1669	1277	897	GO:0005524 | GO:0006298 | GO:0030983	ATP binding | mismatch repair | mismatched DNA binding	IPR013507 | IPR014762 | IPR020568 | IPR003594 | IPR002099	DNA mismatch repair protein, C-terminal | DNA mismatch repair, conserved site | Ribosomal protein S5 domain 2-type fold | Histidine kinase-like ATPase, C-terminal domain | DNA mismatch repair protein family	KOG1979	DNA mismatch repair protein - MLH1 family		sp|Q9JK91|MLH1_MOUSE	DNA mismatch repair protein Mlh1 OS=Mus musculus OX=10090 GN=Mlh1 PE=1 SV=2
gene_10417	358451	0.077469	4.70408	0.509697	0.674703	1298	1969	1872	1742	1986	1647	1057	850
gene_10418	512193	-0.487942	3.91168	0.000808303	0.00502056	515	1026	979	748	1324	951	761	714	GO:0016787	hydrolase activity	IPR002821 | IPR008040 | IPR010318	Hydantoinase/oxoprolinase | Hydantoinaseoxoprolinase, N-terminal | Protein of unknown function DUF917			GH16_1	sp|Q01262|HYUA_PSESN	Putative D-/L-hydantoinase subunit A OS=Pseudomonas sp. (strain NS671) OX=29441 GN=hyuA PE=3 SV=1
gene_10419	463035	-0.512421	5.92482	0.00168009	0.00921607	2439	3318	3485	3617	4474	3747	2809	3687	GO:0016884 | GO:0004040	carbon-nitrogen ligase activity, with glutamine as amido-N-donor | amidase activity	IPR000120 | IPR023631	Amidase | Amidase signature domain	KOG1212	Amidases		sp|Q17449|FAAH1_CAEEL	Fatty acid amide hydrolase 1 OS=Caenorhabditis elegans OX=6239 GN=faah-1 PE=1 SV=1
gene_1042	19479	-0.190585	6.36971	0.096968	0.214011	3746	5979	5454	4712	6183	5865	4218	2798	GO:0003700 | GO:0005634 | GO:0045449 | GO:0005515 | GO:0003677 | GO:0006355	transcription factor activity | nucleus | regulation of transcription | protein binding | DNA binding | regulation of transcription, DNA-dependent	IPR015350 | IPR015351 | IPR008967	Beta-trefoil DNA-binding domain | LAG1, DNA binding | p53-like transcription factor, DNA-binding	KOG3743	Recombination signal binding protein-J kappa(CBF1, Su(H), HS2NF5)		sp|O74954|CBF11_SCHPO	Transcription factor cbf11 OS=Schizosaccharomyces pombe (strain 972 / ATCC 24843) OX=284812 GN=cbf11 PE=1 SV=1
gene_10420	410364	0.444155	3.19217	0.00345749	0.0165723	523	854	726	594	626	410	355	277								sp|P41929|LYC1_YARLI	Lysine acetyltransferase OS=Yarrowia lipolytica (strain CLIB 122 / E 150) OX=284591 GN=LYC1 PE=1 SV=2
gene_10422	557052	-0.549303	-0.247305	0.0742782	0.176505	38	30	58	43	77	55	25	51	GO:0004497 | GO:0006118 | GO:0006725 | GO:0018662	monooxygenase activity | electron transport | aromatic compound metabolic process | phenol 2-monooxygenase activity	IPR002938	Monooxygenase, FAD-binding				sp|Q0CRP9|AZPA4_ASPTN	FAD-dependent monooxygenase ATEG_03635 OS=Aspergillus terreus (strain NIH 2624 / FGSC A1156) OX=341663 GN=ATEG_03635 PE=1 SV=1
gene_10423	492289	-0.292561	8.25396	0.00134268	0.00767028	11974	20636	19811	18830	23252	20317	15329	12774	GO:0005488	binding	IPR016643 | IPR016024	26S proteasome regulatory complex, non-ATPase subcomplex, Rpn1 subunit | Armadillo-type fold	KOG2005	26S proteasome regulatory complex, subunit RPN1/PSMD2	GT0	sp|Q7S8R8|RPN1_NEUCR	26S proteasome regulatory subunit rpn-1 OS=Neurospora crassa (strain ATCC 24698 / 74-OR23-1A / CBS 708.71 / DSM 1257 / FGSC 987) OX=367110 GN=rpn-1 PE=3 SV=2
gene_10424	410372	0.236294	6.67181	0.0129539	0.0476428	5365	7332	8030	7615	7005	5012	4091	3843			IPR000644	CBS domain	KOG1252	Cystathionine beta-synthase and related enzymes		sp|P46794|CBS_DICDI	Cystathionine beta-synthase OS=Dictyostelium discoideum OX=44689 GN=cysB PE=2 SV=2
gene_10425	500636	0.181225	6.66913	0.0587681	0.149455	5569	7291	7748	7056	6762	6279	4205	3333
gene_10426	463051	-0.132612	2.22485	0.386041	0.563453	193	300	371	286	311	278	231	202	GO:0004725 | GO:0016311 | GO:0016791	protein tyrosine phosphatase activity | dephosphorylation | phosphoric monoester hydrolase activity	IPR016130 | IPR029023 | IPR029021	Protein-tyrosine phosphatase, active site | Tensin phosphatase, lipid phosphatase domain | Protein-tyrosine phosphatase-like	KOG2283	Clathrin coat dissociation kinase GAK/PTEN/Auxilin and related tyrosine phosphatases		sp|Q8H106|PTN2B_ARATH	Phosphatidylinositol 3,4,5-trisphosphate 3-phosphatase and protein-tyrosine-phosphatase PTEN2B OS=Arabidopsis thaliana OX=3702 GN=PTEN2B PE=2 SV=1
gene_10428	94183	0.514206	0.161903	0.016493	0.0574255	68	89	98	70	52	59	42	35
gene_10429	557057	-0.0300626	3.61621	0.82242	0.898949	573	910	861	779	1007	699	510	466
gene_1043	340103	-0.217563	7.13857	0.334778	0.512355	4899	6824	11524	10893	9515	8249	5536	7966
gene_10430	463061	-0.0105557	6.30072	0.909998	0.95222	3545	5773	5545	5457	6221	4224	3557	3017	GO:0003702 | GO:0005672 | GO:0006367	RNA polymerase II transcription factor activity | transcription factor TFIIA complex | transcription initiation from RNA polymerase II promoter	IPR015872 | IPR015871 | IPR003194 | IPR009083 | IPR009088	Transcription initiation factor IIA, gamma subunit, N-terminal | Transcription initiation factor IIA, gamma subunit, C-terminal | Transcription initiation factor IIA, gamma subunit | Transcription factor IIA, helical | Transcription factor IIA, beta-barrel	KOG3463	Transcription initiation factor IIA, gamma subunit		sp|P0CR84|T2AG_CRYNJ	Transcription initiation factor IIA subunit 2 OS=Cryptococcus neoformans var. neoformans serotype D (strain JEC21 / ATCC MYA-565) OX=214684 GN=TOA2 PE=3 SV=2
gene_10431	410388	0.117374	5.13754	0.315952	0.491032	1909	2415	2401	2613	2377	1869	1649	1276			IPR011009	Protein kinase-like domain				sp|Q4WW95|HAC3_ASPFU	Subtelomeric hrmA-associated cluster protein AFUA_5G14880 OS=Aspergillus fumigatus (strain ATCC MYA-4609 / CBS 101355 / FGSC A1100 / Af293) OX=330879 GN=AFUA_5G14880 PE=2 SV=1
gene_10432	484212	0.157392	7.92147	0.0816124	0.188647	11687	17694	18969	17743	16371	13083	10006	9309	GO:0005506 | GO:0005740 | GO:0006099 | GO:0006118 | GO:0016021 | GO:0020037	iron ion binding | mitochondrial envelope | tricarboxylic acid cycle | electron transport | integral to membrane | heme binding	IPR007992	Succinate dehydrogenase [ubiquinone] cytochrome b small subunit, CybS	KOG4097	Succinate dehydrogenase membrane anchor subunit and related proteins		sp|Q9P7X0|DHSD_SCHPO	Succinate dehydrogenase [ubiquinone] cytochrome b small subunit, mitochondrial OS=Schizosaccharomyces pombe (strain 972 / ATCC 24843) OX=284812 GN=sdh4 PE=2 SV=2
gene_10433	500642	-0.19019	2.55219	0.244372	0.413274	210	370	433	412	428	320	301	261	GO:0004561	alpha-N-acetylglucosaminidase activity	IPR024733 | IPR024240 | IPR024732 | IPR017853	Alpha-N-acetylglucosaminidase, tim-barrel domain | Alpha-N-acetylglucosaminidase, N-terminal | Alpha-N-acetylglucosaminidase, C-terminal | Glycoside hydrolase superfamily	KOG2233	Alpha-N-acetylglucosaminidase	GH89	sp|P54802|ANAG_HUMAN	Alpha-N-acetylglucosaminidase OS=Homo sapiens OX=9606 GN=NAGLU PE=1 SV=2
gene_10434	484214	0.838355	4.40634	1.63998e-10	6.57072e-09	1343	1666	2155	1806	1114	968	612	578	GO:0016787 | GO:0008806	hydrolase activity | carboxymethylenebutenolidase activity	IPR002925 | IPR029058	Dienelactone hydrolase | Alpha/Beta hydrolase fold	KOG3043	Predicted hydrolase related to dienelactone hydrolase		sp|A0A2V5GSC6|PYVD_ASPV1	Hydrolase pyvD OS=Aspergillus violaceofuscus (strain CBS 115571) OX=1450538 GN=pyvD PE=3 SV=1
gene_10435	385230	-0.0486702	5.75944	0.650814	0.783987	2625	3942	3634	3477	4005	3737	2248	1952
gene_10436	463083	0.0851073	2.50372	0.601052	0.746635	243	462	421	384	412	295	218	241
gene_10437	492299	-0.225957	1.26916	0.222272	0.386642	90	131	190	160	156	151	125	107	GO:0004497 | GO:0006118 | GO:0006725 | GO:0018662	monooxygenase activity | electron transport | aromatic compound metabolic process | phenol 2-monooxygenase activity	IPR002938 | IPR012336	Monooxygenase, FAD-binding | Thioredoxin-like fold	KOG3855	Monooxygenase involved in coenzyme Q (ubiquinone) biosynthesis		sp|B1MM05|TETX_MYCA9	Flavin-dependent monooxygenase OS=Mycobacteroides abscessus (strain ATCC 19977 / DSM 44196 / CCUG 20993 / CIP 104536 / JCM 13569 / NCTC 13031 / TMC 1543 / L948) OX=561007 GN=tetX PE=1 SV=1
gene_10439	492302	-0.645977	2.97879	4.86991e-06	6.56807e-05	263	439	476	415	627	549	443	402			IPR011701 | IPR020846	Major facilitator superfamily | Major facilitator superfamily domain	KOG0255	Synaptic vesicle transporter SVOP and related transporters (major facilitator superfamily)	GH105	sp|O94528|CAF5_SCHPO	Caffeine resistance protein 5 OS=Schizosaccharomyces pombe (strain 972 / ATCC 24843) OX=284812 GN=caf5 PE=3 SV=1
gene_1044	486824	0.485723	8.27162	2.60685e-05	0.000276564	19177	21873	26007	24806	17814	17230	11293	9109			IPR025256	Domain of unknown function DUF4203
gene_10440	410413	-0.0966356	6.94844	0.349908	0.527465	5786	8419	8495	8006	8627	8927	5250	4664	GO:0003700 | GO:0005634 | GO:0006355 | GO:0008270 | GO:0003676 | GO:0008766 | GO:0018169 | GO:0043773 | GO:0043774	transcription factor activity | nucleus | regulation of transcription, DNA-dependent | zinc ion binding | nucleic acid binding | UDP-N-acetylmuramoylalanyl-D-glutamyl-2,6-diaminopimelate-D-alanyl-D-alanine ligase activity | ribosomal S6-glutamic acid ligase activity | coenzyme F420-0 gamma-glutamyl ligase activity | coenzyme F420-2 alpha-glutamyl ligase activity	IPR001374 | IPR000967	Single-stranded nucleic acid binding R3H | Zinc finger, NF-X1-type	KOG1952	Transcription factor NF-X1, contains NFX-type Zn2+-binding and R3H domains		sp|O74853|FAP1H_SCHPO	FKBP12-associated protein 1 homolog OS=Schizosaccharomyces pombe (strain 972 / ATCC 24843) OX=284812 GN=fap1 PE=1 SV=1
gene_10441	358179	-0.234503	6.15253	0.0581597	0.148252	2979	5138	4152	4621	6017	4631	2806	3161	GO:0003960	NADPH:quinone reductase activity	IPR013149 | IPR013154 | IPR020843 | IPR011032	Alcohol dehydrogenase, C-terminal | Alcohol dehydrogenase GroES-like | Polyketide synthase, enoylreductase domain | GroES (chaperonin 10)-like	KOG1197	Predicted quinone oxidoreductase		sp|P38230|QOR_YEAST	Probable quinone oxidoreductase OS=Saccharomyces cerevisiae (strain ATCC 204508 / S288c) OX=559292 GN=ZTA1 PE=1 SV=1
gene_10442	94376	0.116496	7.1195	0.297034	0.471068	6799	9016	10794	10661	9610	8567	5134	5354
gene_10443	410419	0.251601	6.36339	0.047223	0.127821	4526	5891	6077	6400	4910	4947	2838	3240			IPR019432 | IPR016181	Siderophore biosynthesis protein, conserved domain | Acyl-CoA N-acyltransferase				sp|Q52UT1|ATO1_OMPOL	Acyltransferase ato1 OS=Omphalotus olearius OX=72120 GN=ato1 PE=3 SV=1
gene_10446	512216	-0.600287	0.203297	0.00345479	0.0165711	45	70	54	61	101	71	74	45
gene_10447	463113	-0.592926	0.478001	0.0109191	0.0416144	43	54	96	91	120	80	79	70
gene_1045	494691	0.369956	7.32867	0.000110445	0.000961055	9021	11416	13599	12455	10343	8574	5835	5407	GO:0003676 | GO:0004386 | GO:0005524 | GO:0008026	nucleic acid binding | helicase activity | ATP binding | ATP-dependent helicase activity	IPR011545 | IPR001650 | IPR014001 | IPR014014 | IPR027417	DEAD/DEAH box helicase domain | Helicase, C-terminal | Helicase superfamily 1/2, ATP-binding domain | RNA helicase, DEAD-box type, Q motif | P-loop containing nucleoside triphosphate hydrolase	KOG0346	RNA helicase		sp|Q1DWF4|DBP9_COCIM	ATP-dependent RNA helicase DBP9 OS=Coccidioides immitis (strain RS) OX=246410 GN=DBP9 PE=3 SV=2
gene_10454	114031	0.474743	6.3356	0.00130264	0.00748337	4473	7112	6827	5809	4476	4194	3846	1959	GO:0003824	catalytic activity	IPR010905 | IPR008928	Glycosyl hydrolase, family 88 | Six-hairpin glycosidase-like			GH88	sp|T2KLZ3|PLH1_FORAG	Unsaturated glucuronyl hydrolase OS=Formosa agariphila (strain DSM 15362 / KCTC 12365 / LMG 23005 / KMM 3901 / M-2Alg 35-1) OX=1347342 GN=BN863_21900 PE=1 SV=1
gene_10455	464134	0.530183	3.81492	0.000331333	0.00242741	749	1037	1354	1150	795	684	456	500
gene_10456	464139	0.0996025	2.75369	0.510238	0.67501	330	440	573	447	437	373	325	240	GO:0004629 | GO:0007165 | GO:0007242 | GO:0004436	phospholipase C activity | signal transduction | intracellular signaling cascade | phosphatidylinositol diacylglycerol-lyase activity	IPR000909 | IPR017946	Phospholipase C, phosphatidylinositol-specific , X domain | PLC-like phosphodiesterase, TIM beta/alpha-barrel domain	KOG4306	Glycosylphosphatidylinositol-specific phospholipase C		sp|P34024|PLC_LISMO	1-phosphatidylinositol phosphodiesterase OS=Listeria monocytogenes serovar 1/2a (strain ATCC BAA-679 / EGD-e) OX=169963 GN=plcA PE=1 SV=1
gene_10457	512473	-0.242918	7.24799	0.0808952	0.187464	6129	10078	10451	9470	8946	9651	8514	6869			IPR005269	Cytokinin riboside 5'-monophosphate phosphoribohydrolase LOG				sp|Q5TKP8|LOGL7_ORYSJ	Probable cytokinin riboside 5'-monophosphate phosphoribohydrolase LOGL7 OS=Oryza sativa subsp. japonica OX=39947 GN=LOGL7 PE=2 SV=1
gene_10458	385546	-0.031186	8.09187	0.823347	0.899518	12758	22274	16302	18228	23797	13262	12119	10604	GO:0005622 | GO:0006810	intracellular | transport	IPR002075 | IPR018222	Nuclear transport factor 2 | Nuclear transport factor 2, eukaryote	KOG2104	Nuclear transport factor 2		sp|Q6FRC6|NTF2_CANGA	Nuclear transport factor 2 OS=Candida glabrata (strain ATCC 2001 / BCRC 20586 / JCM 3761 / NBRC 0622 / NRRL Y-65 / CBS 138) OX=284593 GN=NTF2 PE=3 SV=1
gene_10459	385549	-0.0340787	6.30371	0.709706	0.823035	3768	5664	5562	5096	5276	5009	3663	3037
gene_1046	340481	0.13259	7.09361	0.206197	0.367446	6763	9180	10467	10374	9604	7843	5072	5397	GO:0005351 | GO:0008643 | GO:0016020 | GO:0005215 | GO:0006810 | GO:0016021	sugar:hydrogen symporter activity | carbohydrate transport | membrane | transporter activity | transport | integral to membrane	IPR005828 | IPR005829 | IPR020846 | IPR003663	General substrate transporter | Sugar transporter, conserved site | Major facilitator superfamily domain | Sugar/inositol transporter	KOG0254	Predicted transporter (major facilitator superfamily)	GT39	sp|P39932|STL1_YEAST	Sugar transporter STL1 OS=Saccharomyces cerevisiae (strain ATCC 204508 / S288c) OX=559292 GN=STL1 PE=1 SV=2
gene_10460	464151	0.0890953	7.55727	0.356201	0.533872	9748	14265	13186	12592	12051	10732	8479	7289	GO:0003677 | GO:0003702 | GO:0005634 | GO:0005669 | GO:0006355 | GO:0006367	DNA binding | RNA polymerase II transcription factor activity | nucleus | transcription factor TFIID complex | regulation of transcription, DNA-dependent | transcription initiation from RNA polymerase II promoter	IPR000814 | IPR030491	TATA-box binding protein | TATA-box binding protein, conserved site	KOG3302	TATA-box binding protein (TBP), component of TFIID and TFIIIB		sp|P17871|TBP_SCHPO	TATA-box-binding protein OS=Schizosaccharomyces pombe (strain 972 / ATCC 24843) OX=284812 GN=tbp1 PE=3 SV=1
gene_10461	557257	-0.382366	6.63779	0.00110321	0.00653676	3920	7199	5645	5618	9069	5782	5361	4096	GO:0000166 | GO:0004812 | GO:0005524 | GO:0005737 | GO:0006412 | GO:0006418 | GO:0004830 | GO:0006436	nucleotide binding | aminoacyl-tRNA ligase activity | ATP binding | cytoplasm | translation | tRNA aminoacylation for protein translation | tryptophan-tRNA ligase activity | tryptophanyl-tRNA aminoacylation	IPR002305 | IPR001412 | IPR002306	Aminoacyl-tRNA synthetase, class Ic | Aminoacyl-tRNA synthetase, class I, conserved site | Tryptophan-tRNA ligase	KOG2145	Cytoplasmic tryptophanyl-tRNA synthetase		sp|Q09692|SYWC_SCHPO	Tryptophan--tRNA ligase, cytoplasmic OS=Schizosaccharomyces pombe (strain 972 / ATCC 24843) OX=284812 GN=wrs1 PE=1 SV=1
gene_10464	114218	-0.324375	0.645394	0.141274	0.280039	54	109	85	106	146	118	57	56
gene_10465	410727	-0.151565	0.197826	0.590996	0.739878	38	74	87	76	114	80	36	33	GO:0008270	zinc ion binding	IPR002893	Zinc finger, MYND-type
gene_10467	557262	-0.287924	6.08038	0.00627491	0.0268915	3150	4432	3900	4090	6027	4067	3331	2696	GO:0016021	integral to membrane	IPR000731 | IPR017986	Sterol-sensing domain | WD40-repeat-containing domain	KOG1933	Cholesterol transport protein (Niemann-Pick C disease protein)		sp|Q5MNU5|SCAP_PIG	Sterol regulatory element-binding protein cleavage-activating protein OS=Sus scrofa OX=9823 GN=SCAP PE=2 SV=2
gene_10468	114260	0.133106	7.22705	0.243466	0.412171	7340	9579	12280	11212	9717	8002	6249	6140	GO:0005515 | GO:0008152 | GO:0008415 | GO:0004742 | GO:0009351 | GO:0030523	protein binding | metabolic process | acyltransferase activity | dihydrolipoyllysine-residue acetyltransferase activity | dihydrolipoamide S-acyltransferase complex | dihydrolipoamide S-acyltransferase activity	IPR000089 | IPR004167 | IPR003016 | IPR011053	Biotin/lipoyl attachment | E3-binding domain | 2-oxo acid dehydrogenase, lipoyl-binding site | Single hybrid motif	KOG0557	Dihydrolipoamide acetyltransferase		sp|G0S5Q0|ODPX_CHATD	Pyruvate dehydrogenase complex protein X component, mitochondrial OS=Chaetomium thermophilum (strain DSM 1495 / CBS 144.50 / IMI 039719) OX=759272 GN=CTHT_0025050 PE=1 SV=1
gene_10469	424216	-0.24882	4.0983	0.054641	0.141794	655	1219	1155	1042	1322	1127	758	760	GO:0003684 | GO:0004527 | GO:0005634 | GO:0006281 | GO:0008853	damaged DNA binding | exonuclease activity | nucleus | DNA repair | exodeoxyribonuclease III activity	IPR003021	Rad1/Rec1/Rad17	KOG3194	Checkpoint 9-1-1 complex, RAD1 component		sp|Q5R7X9|RAD1_PONAB	Cell cycle checkpoint protein RAD1 OS=Pongo abelii OX=9601 GN=RAD1 PE=2 SV=1
gene_1047	503968	0.418117	4.80083	0.000164282	0.00134804	1434	2204	2283	2314	1788	1399	988	943			IPR018247	EF-Hand 1, calcium-binding site				sp|G2TRP0|MIM2_SCHPO	Mitochondrial import protein 2 OS=Schizosaccharomyces pombe (strain 972 / ATCC 24843) OX=284812 GN=mim2 PE=1 SV=1
gene_10470	464178	-0.213291	2.43871	0.161567	0.307342	239	300	354	391	419	339	242	237	GO:0003684 | GO:0004527 | GO:0005634 | GO:0006281	damaged DNA binding | exonuclease activity | nucleus | DNA repair	IPR003021	Rad1/Rec1/Rad17
gene_10471	464181	-0.814504	6.92717	3.18617e-05	0.000327233	3692	6621	7146	5563	6926	10140	8434	6223	GO:0004402	histone acetyltransferase activity	IPR019467 | IPR017380 | IPR016181	Histone acetyl transferase HAT1 N-terminal | Histone acetyltransferase type B, catalytic subunit | Acyl-CoA N-acyltransferase	KOG2696	Histone acetyltransferase type b catalytic subunit		sp|P0CO06|HAT1_CRYNJ	Histone acetyltransferase type B catalytic subunit OS=Cryptococcus neoformans var. neoformans serotype D (strain JEC21 / ATCC MYA-565) OX=214684 GN=HAT1 PE=3 SV=1
gene_10472	114249	-0.510509	4.83602	0.000521414	0.00352348	1082	1942	1634	1436	1997	1897	1745	1345
gene_10473	500815	0.56483	2.93339	6.8701e-05	0.000640624	456	598	625	644	488	388	236	223
gene_10475	385575	0.1561	4.65242	0.453533	0.626119	1152	1842	1917	1957	1411	1179	904	1337
gene_10476	464188	0.103487	0.861096	0.701743	0.81884	116	129	122	100	127	64	81	87	GO:0004497 | GO:0005506 | GO:0006118 | GO:0020037	monooxygenase activity | iron ion binding | electron transport | heme binding	IPR001128	Cytochrome P450	KOG0158	Cytochrome P450 CYP3/CYP5/CYP6/CYP9 subfamilies		sp|P0DPA4|FCK2_FUSPC	Cytochrome P450 monooxygenase FCK2 OS=Fusarium pseudograminearum (strain CS3096) OX=1028729 GN=FCK2 PE=2 SV=1
gene_10477	557269	0.0368175	6.61268	0.871144	0.928624	4494	9943	5980	5294	8383	4449	5521	2746	GO:0050178	phenylpyruvate tautomerase activity	IPR001398 | IPR014347	Macrophage migration inhibitory factor | Tautomerase/MIF superfamily	KOG1759	Macrophage migration inhibitory factor		sp|Q1ZZU7|MIF_SHEEP	Macrophage migration inhibitory factor OS=Ovis aries OX=9940 GN=MIF PE=3 SV=1
gene_10478	385580	0.021773	7.23582	0.832612	0.90618	7401	10078	11282	10284	10519	9926	7029	4864	GO:0016787 | GO:0016810	hydrolase activity | hydrolase activity, acting on carbon-nitrogen (but not peptide) bonds	IPR006680 | IPR011659 | IPR011059	Amidohydrolase 1 | WD40-like Beta Propeller | Metal-dependent hydrolase, composite domain
gene_1048	339206	0.130205	6.69451	0.162968	0.309308	5177	7261	7885	7539	7112	6430	3994	3763			IPR002885	Pentatricopeptide repeat	KOG4197	FOG: PPR repeat		sp|B8Y6I0|PPR10_MAIZE	Pentatricopeptide repeat-containing protein 10, chloroplastic OS=Zea mays OX=4577 GN=PPR10 PE=1 SV=1
gene_10480	557272	-0.728067	-0.141902	0.0663838	0.163354	21	46	64	46	74	58	19	77	GO:0004553 | GO:0005975 | GO:0046558	hydrolase activity, hydrolyzing O-glycosyl compounds | carbohydrate metabolic process | arabinan endo-1,5-alpha-L-arabinosidase activity	IPR006710 | IPR016840 | IPR023296	Glycoside hydrolase, family 43 | Glycoside hydrolase, family 43, endo-1, 5-alpha-L-arabinosidase | Glycosyl hydrolase, five-bladed beta-propellor domain			GH43_6	sp|A1CLG4|ABNA_ASPCL	Probable arabinan endo-1,5-alpha-L-arabinosidase A OS=Aspergillus clavatus (strain ATCC 1007 / CBS 513.65 / DSM 816 / NCTC 3887 / NRRL 1 / QM 1276 / 107) OX=344612 GN=abnA PE=3 SV=1
gene_10481	410757	0.941116	4.18877	2.43142e-13	1.65186e-11	1189	1468	1782	1694	892	773	520	485	GO:0008270	zinc ion binding	IPR002893	Zinc finger, MYND-type	KOG1870	Ubiquitin C-terminal hydrolase		sp|P87311|MUB1_SCHPO	MYND-type zinc finger protein C31F10.10c OS=Schizosaccharomyces pombe (strain 972 / ATCC 24843) OX=284812 GN=SPBC31F10.10c PE=3 SV=1
gene_10482	114453	-0.802797	1.49603	0.00337174	0.0162467	71	149	200	121	239	129	205	162	GO:0008152 | GO:0016616 | GO:0051287 | GO:0048037 | GO:0008863 | GO:0009326	metabolic process | oxidoreductase activity, acting on the CH-OH group of donors, NAD or NADP as acceptor | NAD binding | cofactor binding | formate dehydrogenase activity | formate dehydrogenase complex	IPR006139 | IPR006140 | IPR029752 | IPR029753	D-isomer specific 2-hydroxyacid dehydrogenase, catalytic domain | D-isomer specific 2-hydroxyacid dehydrogenase, NAD-binding domain | D-isomer specific 2-hydroxyacid dehydrogenase, NAD-binding domain conserved site 1 | D-isomer specific 2-hydroxyacid dehydrogenase, NAD-binding domain conserved site	KOG0069	Glyoxylate/hydroxypyruvate reductase (D-isomer-specific 2-hydroxy acid dehydrogenase superfamily)		sp|P33677|FDH_PICAN	Formate dehydrogenase OS=Pichia angusta OX=870730 GN=FMDH PE=3 SV=2
gene_10483	492395	0.610583	2.27896	0.000591012	0.0039084	280	310	421	480	263	222	173	151	GO:0008270	zinc ion binding	IPR002893	Zinc finger, MYND-type
gene_10484	512496	0.0696008	5.88774	0.474886	0.645737	2854	4800	4076	3911	4254	3446	2669	2061	GO:0008270	zinc ion binding	IPR002893	Zinc finger, MYND-type
gene_10485	385599	0.0479579	1.77477	0.741747	0.846009	171	220	264	230	234	203	161	116	GO:0008270	zinc ion binding	IPR002893	Zinc finger, MYND-type	KOG1870	Ubiquitin C-terminal hydrolase		sp|Q6J1Y9|UBP19_RAT	Ubiquitin carboxyl-terminal hydrolase 19 OS=Rattus norvegicus OX=10116 GN=Usp19 PE=1 SV=1
gene_10486	464205	0.313844	6.79671	0.00369056	0.0174751	6477	7685	9337	7957	6813	5445	4799	3899	GO:0008152 | GO:0016491	metabolic process | oxidoreductase activity	IPR002539 | IPR029069	MaoC-like domain | HotDog domain	KOG1206	Peroxisomal multifunctional beta-oxidation protein and related enzymes		sp|B2KWH7|NIT22_AJECA	Probable dehydratase NIT22 OS=Ajellomyces capsulatus OX=5037 GN=NIT22 PE=2 SV=1
gene_10487	410774	0.0594286	5.5299	0.591325	0.739889	2105	3310	3519	3273	3323	2756	1739	1876			IPR001680 | IPR012972 | IPR019775 | IPR017986	WD40 repeat | NLE | WD40 repeat, conserved site | WD40-repeat-containing domain	KOG0313	Microtubule binding protein YTM1 (contains WD40 repeats)		sp|B0DWM8|YTM1_LACBS	Ribosome biogenesis protein YTM1 OS=Laccaria bicolor (strain S238N-H82 / ATCC MYA-4686) OX=486041 GN=YTM1 PE=3 SV=1
gene_10488	114526	0.197164	2.92724	0.150793	0.292234	373	585	562	569	589	424	299	234	GO:0008270	zinc ion binding	IPR002893	Zinc finger, MYND-type	KOG2084	Predicted histone tail methylase containing SET domain
gene_10489	410776	0.233444	2.6324	0.0713313	0.171958	304	464	496	458	431	332	255	204
gene_1049	341227	-0.0360591	6.24724	0.684289	0.80745	3406	5393	5464	5137	5225	4774	3390	2989	GO:0003755 | GO:0006457 | GO:0000151 | GO:0004842 | GO:0016567 | GO:0004600 | GO:0030051 | GO:0042027	peptidyl-prolyl cis-trans isomerase activity | protein folding | ubiquitin ligase complex | ubiquitin-protein ligase activity | protein ubiquitination | cyclophilin | FK506-sensitive peptidyl-prolyl cis-trans isomerase | cyclophilin-type peptidyl-prolyl cis-trans isomerase activity	IPR002130 | IPR020892 | IPR003613 | IPR029000	Cyclophilin-type peptidyl-prolyl cis-trans isomerase domain | Cyclophilin-type peptidyl-prolyl cis-trans isomerase, conserved site | U box domain | Cyclophilin-like domain	KOG0883	Cyclophilin type, U box-containing peptidyl-prolyl cis-trans isomerase		sp|P0CP90|PPIL2_CRYNJ	Peptidyl-prolyl cis-trans isomerase-like 2 OS=Cryptococcus neoformans var. neoformans serotype D (strain JEC21 / ATCC MYA-565) OX=214684 GN=CYP8 PE=3 SV=1
gene_10490	464214	0.0221947	6.1618	0.830291	0.904464	3771	4645	5247	4758	4949	4098	3520	2568
gene_10491	410781	0.0878089	2.97474	0.609881	0.752292	377	662	559	486	563	347	387	307	GO:0008270	zinc ion binding	IPR002893	Zinc finger, MYND-type	KOG2084	Predicted histone tail methylase containing SET domain		sp|O94256|SET6_SCHPO	SET domain and MYND-type zinc finger protein 6 OS=Schizosaccharomyces pombe (strain 972 / ATCC 24843) OX=284812 GN=set6 PE=3 SV=1
gene_1050	393580	0.294191	5.91905	0.00441728	0.0202584	3168	4556	4935	4509	4193	3101	2136	2244	GO:0015031	protein transport	IPR005024	Snf7 family	KOG2910	Uncharacterized conserved protein predicted to be involved in protein sorting		sp|Q5ZL55|CHMP6_CHICK	Charged multivesicular body protein 6 OS=Gallus gallus OX=9031 GN=CHMP6 PE=2 SV=3
gene_10507	359633	0.509402	-0.0276466	0.0229397	0.074205	57	75	63	88	49	56	31	30
gene_10508	492400	0.0846632	7.73335	0.34065	0.518874	10706	15138	15673	14782	16266	11703	8752	7890	GO:0016491 | GO:0050660 | GO:0005737 | GO:0045454 | GO:0004362 | GO:0006749 | GO:0050661	oxidoreductase activity | FAD binding | cytoplasm | cell redox homeostasis | glutathione-disulfide reductase activity | glutathione metabolic process | NADP binding	IPR001327 | IPR004099 | IPR023753 | IPR012999 | IPR016156 | IPR006322	Pyridine nucleotide-disulphide oxidoreductase, NAD-binding domain | Pyridine nucleotide-disulphide oxidoreductase, dimerisation domain | Pyridine nucleotide-disulphide oxidoreductase, FAD/NAD(P)-binding domain | Pyridine nucleotide-disulphide oxidoreductase, class I, active site | FAD/NAD-linked reductase, dimerisation domain | Glutathione reductase, eukaryote/bacterial	KOG0405	Pyridine nucleotide-disulphide oxidoreductase		sp|Q6FRV2|GSHR_CANGA	Glutathione reductase OS=Candida glabrata (strain ATCC 2001 / BCRC 20586 / JCM 3761 / NBRC 0622 / NRRL Y-65 / CBS 138) OX=284593 GN=GLR1 PE=3 SV=1
gene_1051	494695	-0.391172	5.28401	0.000844966	0.00521865	1419	2482	2483	2383	3109	2312	2073	1834	GO:0003700 | GO:0005634 | GO:0006355 | GO:0008270 | GO:0003677 | GO:0006350	transcription factor activity | nucleus | regulation of transcription, DNA-dependent | zinc ion binding | DNA binding | transcription	IPR001138 | IPR007219	Zn(2)-C6 fungal-type DNA-binding domain | Transcription factor domain, fungi
gene_10510	114596	-0.18748	6.46988	0.0871743	0.197415	4361	5437	5730	5617	7117	6352	3982	3144
gene_10514	410794	-0.0475181	0.107783	0.891577	0.939732	54	91	55	63	108	37	34	52	GO:0008270	zinc ion binding	IPR002893	Zinc finger, MYND-type	KOG2084	Predicted histone tail methylase containing SET domain		sp|Q8I4F7|SMYDL_CAEEL	Histone-lysine N-methyltransferase set-18 OS=Caenorhabditis elegans OX=6239 GN=set-18 PE=1 SV=1
gene_10516	385624	-0.480889	3.38167	0.00224059	0.0116205	427	649	550	604	908	588	651	435	GO:0008270	zinc ion binding	IPR002893	Zinc finger, MYND-type
gene_10517	410797	-0.323374	1.6002	0.0729819	0.174334	130	189	191	177	279	143	160	134
gene_10518	114748	-0.538473	2.88943	0.000221194	0.0017287	264	396	476	426	597	486	386	378	GO:0008270	zinc ion binding	IPR002893	Zinc finger, MYND-type
gene_1052	503972	0.0707912	4.19644	0.645336	0.780052	818	1621	1170	1258	1555	981	746	632	GO:0003840	gamma-glutamyltransferase activity	IPR000101 | IPR029055	Gamma-glutamyltranspeptidase | Nucleophile aminohydrolases, N-terminal	KOG2410	Gamma-glutamyltransferase		sp|O05218|YWRD_BACSU	Glutathione hydrolase-like YwrD proenzyme OS=Bacillus subtilis (strain 168) OX=224308 GN=ywrD PE=1 SV=1
gene_10520	492402	-0.466202	5.09455	1.26709e-05	0.00014823	1367	2179	1905	1938	3143	2271	1746	1428	GO:0003723 | GO:0004525 | GO:0006396 | GO:0003676 | GO:0004386 | GO:0005524 | GO:0003677 | GO:0016787 | GO:0016443	RNA binding | ribonuclease III activity | RNA processing | nucleic acid binding | helicase activity | ATP binding | DNA binding | hydrolase activity | bidentate ribonuclease III activity	IPR001650 | IPR000999 | IPR005034 | IPR006935 | IPR014001 | IPR027417	Helicase, C-terminal | Ribonuclease III domain | Dicer dimerisation domain | Helicase/UvrB domain | Helicase superfamily 1/2, ATP-binding domain | P-loop containing nucleoside triphosphate hydrolase	KOG0701	dsRNA-specific nuclease Dicer and related ribonucleases		sp|A2R345|DCL21_ASPNC	Dicer-like protein 2-1 OS=Aspergillus niger (strain ATCC MYA-4892 / CBS 513.88 / FGSC A1513) OX=425011 GN=dcl2-1 PE=3 SV=2
gene_10521	557291	-0.343976	5.01675	0.0177875	0.0610549	1213	2484	1855	1868	2748	1783	1782	1397			IPR024253 | IPR012336	Phosducin, thioredoxin-like domain | Thioredoxin-like fold	KOG3170	Conserved phosducin-like protein		sp|Q4KLJ8|PDCL3_RAT	Phosducin-like protein 3 OS=Rattus norvegicus OX=10116 GN=Pdcl3 PE=1 SV=1
gene_10522	484337	0.151044	4.34543	0.305851	0.48073	1069	1617	1506	1293	1380	1106	1050	596			IPR009686	Senescence/spartin-associated
gene_10523	114827	0.142917	5.73874	0.247512	0.416634	2788	4032	3920	3640	4367	2600	2451	1667
gene_10524	114778	0.290423	8.56763	0.00308238	0.0150312	20737	26836	30952	28595	23770	20198	14735	13860	GO:0005525 | GO:0007264 | GO:0005622 | GO:0015031	GTP binding | small GTPase mediated signal transduction | intracellular | protein transport	IPR001806 | IPR003578 | IPR020849 | IPR003579 | IPR027417 | IPR005225	Small GTPase superfamily | Small GTPase superfamily, Rho type | Small GTPase superfamily, Ras type | Small GTPase superfamily, Rab type | P-loop containing nucleoside triphosphate hydrolase | Small GTP-binding protein domain	KOG0393	Ras-related small GTPase, Rho type		sp|Q01112|CDC42_SCHPO	Cell division control protein 42 homolog OS=Schizosaccharomyces pombe (strain 972 / ATCC 24843) OX=284812 GN=cdc42 PE=1 SV=1
gene_10525	484339	0.428409	6.32277	8.56465e-05	0.000776141	4159	5996	6890	6691	4579	4311	2764	2837			IPR009445	Protein of unknown function DUF1077, TMEM85	KOG3318	Predicted membrane protein		sp|O94520|YQ13_SCHPO	ER membrane protein complex subunit 4 OS=Schizosaccharomyces pombe (strain 972 / ATCC 24843) OX=284812 GN=SPCC1281.03c PE=3 SV=1
gene_10527	464278	0.243172	8.91494	0.00813644	0.0330719	24900	36861	37737	35344	31823	24679	19434	18064	GO:0005525 | GO:0007264 | GO:0003924 | GO:0005515 | GO:0006886 | GO:0006913 | GO:0007165 | GO:0005622 | GO:0015031	GTP binding | small GTPase mediated signal transduction | GTPase activity | protein binding | intracellular protein transport | nucleocytoplasmic transport | signal transduction | intracellular | protein transport	IPR001806 | IPR020849 | IPR003578 | IPR003579 | IPR002041 | IPR027417 | IPR005225	Small GTPase superfamily | Small GTPase superfamily, Ras type | Small GTPase superfamily, Rho type | Small GTPase superfamily, Rab type | Ran GTPase | P-loop containing nucleoside triphosphate hydrolase | Small GTP-binding protein domain	KOG0087	GTPase Rab11/YPT3, small G protein superfamily		sp|Q5ZJN2|RB11A_CHICK	Ras-related protein Rab-11A OS=Gallus gallus OX=9031 GN=RAB11A PE=2 SV=1
gene_10528	464282	0.19325	3.0977	0.138818	0.276775	402	658	701	597	553	475	375	295
gene_10529	385649	-0.263495	1.1225	0.0851238	0.194503	87	145	139	134	160	143	113	85			IPR001810	F-box domain
gene_1053	430758	0.266963	6.64841	0.00140097	0.00792748	5096	7532	8329	7336	6663	5551	3914	3441	GO:0004722 | GO:0006470 | GO:0008287 | GO:0003824 | GO:0004721 | GO:0004723 | GO:0004724 | GO:0005963 | GO:0008420 | GO:0008597 | GO:0017018 | GO:0017020 | GO:0017023	protein serine/threonine phosphatase activity | protein amino acid dephosphorylation | protein serine/threonine phosphatase complex | catalytic activity | phosphoprotein phosphatase activity | calcium-dependent protein serine/threonine phosphatase activity | magnesium-dependent protein serine/threonine phosphatase activity | magnesium-dependent protein serine/threonine phosphatase complex | CTD p…	IPR001932 | IPR000222	Protein phosphatase 2C (PP2C)-like domain | Protein phosphatase 2C, manganese/magnesium aspartate binding site	KOG0698	Serine/threonine protein phosphatase	GT2	sp|O14156|PP2C4_SCHPO	Protein phosphatase 2C homolog 4 OS=Schizosaccharomyces pombe (strain 972 / ATCC 24843) OX=284812 GN=ptc4 PE=1 SV=2
gene_10530	512536	-0.594872	2.0178	0.000692245	0.00445661	180	223	220	194	390	236	251	167
gene_10531	464293	-0.148685	0.779447	0.470724	0.642233	73	133	122	86	153	85	72	73	GO:0008270	zinc ion binding	IPR002893	Zinc finger, MYND-type	KOG2084	Predicted histone tail methylase containing SET domain		sp|Q8I4F7|SMYDL_CAEEL	Histone-lysine N-methyltransferase set-18 OS=Caenorhabditis elegans OX=6239 GN=set-18 PE=1 SV=1
gene_10532	464296	-0.065224	4.70687	0.585874	0.735824	1156	1856	1935	1655	1992	1507	1074	1126
gene_10536	329781	-0.175604	1.70988	0.413843	0.591435	165	209	191	210	326	207	107	125	GO:0003676	nucleic acid binding	IPR012337	Ribonuclease H-like domain	KOG0017	FOG: Transposon-encoded proteins with TYA, reverse transcriptase, integrase domains in various combinations		sp|P27401|POL_SFV3L	Pro-Pol polyprotein OS=Simian foamy virus type 3 (strain LK3) OX=11644 GN=pol PE=3 SV=2
gene_1054	368152	-0.408744	4.84042	0.00541832	0.0238589	1055	1893	1680	1762	2733	1682	1226	1404			IPR027417	P-loop containing nucleoside triphosphate hydrolase
gene_10541	410825	0.658013	2.78954	0.000367951	0.00264432	475	470	588	597	461	280	199	218	GO:0008270	zinc ion binding	IPR002893	Zinc finger, MYND-type
gene_10542	492409	-0.0391341	6.72925	0.648211	0.781799	4790	7281	7615	7358	7451	6778	4913	3895	GO:0005515 | GO:0016070 | GO:0005488	protein binding | RNA metabolic process | binding	IPR003891 | IPR003890 | IPR016024	Initiation factor eIF-4 gamma, MA3 | MIF4G-like, type 3 | Armadillo-type fold	KOG2140	Uncharacterized conserved protein		sp|P0CM97|CWC22_CRYNB	Pre-mRNA-splicing factor CWC22 OS=Cryptococcus neoformans var. neoformans serotype D (strain B-3501A) OX=283643 GN=CWC22 PE=3 SV=1
gene_10543	484345	-0.120055	4.59012	0.428755	0.6037	1087	1970	1531	1368	2092	1296	1223	839	GO:0016787	hydrolase activity	IPR001279	Beta-lactamase-like	KOG0813	Glyoxylase		sp|Q1LZ83|LACB2_BOVIN	Endoribonuclease LACTB2 OS=Bos taurus OX=9913 GN=LACTB2 PE=2 SV=1
gene_10544	464315	0.170954	6.38547	0.0525881	0.138205	4404	5840	6534	5941	5828	4780	3360	2960					KOG4550	Predicted membrane protein		sp|Q8TB96|TIP_HUMAN	T-cell immunomodulatory protein OS=Homo sapiens OX=9606 GN=ITFG1 PE=1 SV=1
gene_10545	492411	0.206799	3.67847	0.114414	0.240942	677	993	958	888	995	692	495	412
gene_10546	115011	0.287239	5.72322	0.00627996	0.0268915	2952	3677	4169	4053	3414	2661	2326	1747
gene_10547	359436	0.0971328	3.11474	0.460455	0.632324	431	693	629	545	601	516	370	305	GO:0008270	zinc ion binding	IPR002893	Zinc finger, MYND-type
gene_10548	115020	0.0799289	0.967162	0.665548	0.795081	95	135	163	116	152	93	77	79	GO:0008270	zinc ion binding	IPR002893	Zinc finger, MYND-type
gene_10549	115059	0.12306	2.63602	0.346797	0.524873	302	473	474	415	429	367	269	209			IPR001810	F-box domain
gene_1055	19821	0.71932	4.37977	6.08765e-06	7.87077e-05	1286	1857	1944	1556	1264	1013	511	635	GO:0004497 | GO:0005506 | GO:0006118 | GO:0020037 | GO:0050381	monooxygenase activity | iron ion binding | electron transport | heme binding | unspecific monooxygenase activity	IPR001128 | IPR017972	Cytochrome P450 | Cytochrome P450, conserved site	KOG0157	Cytochrome P450 CYP4/CYP19/CYP26 subfamilies		sp|F1SYH7|CY215_POSPM	Cytochrome P450 monooxygenase 215 OS=Postia placenta (strain ATCC 44394 / Madison 698-R) OX=561896 GN=CYP215 PE=1 SV=1
gene_10550	464325	0.185467	3.87516	0.131131	0.265958	753	1088	1087	1079	958	850	658	473	GO:0000808 | GO:0005634 | GO:0006260	origin recognition complex | nucleus | DNA replication	IPR007220	Origin recognition complex, subunit 2	KOG2928	Origin recognition complex, subunit 2		sp|Q24168|ORC2_DROME	Origin recognition complex subunit 2 OS=Drosophila melanogaster OX=7227 GN=Orc2 PE=1 SV=2
gene_10551	115036	-1.09117	3.21371	3.18967e-09	9.77271e-08	251	466	489	339	800	612	650	554
gene_10552	385677	-0.47284	1.88341	0.0579158	0.147803	133	226	206	230	357	190	275	104			IPR029032	AhpD-like				sp|P47148|PXP2_YEAST	Peroxisomal protein 2 OS=Saccharomyces cerevisiae (strain ATCC 204508 / S288c) OX=559292 GN=PXP2 PE=1 SV=1
gene_10553	410850	0.0251831	6.54014	0.811182	0.893346	4244	6404	6812	6809	5778	5765	4484	3461	GO:0003676	nucleic acid binding	IPR000504	RNA recognition motif domain	KOG0131	Splicing factor 3b, subunit 4		sp|Q15427|SF3B4_HUMAN	Splicing factor 3B subunit 4 OS=Homo sapiens OX=9606 GN=SF3B4 PE=1 SV=1
gene_10554	115091	-0.124034	2.24395	0.478638	0.649708	212	251	332	364	339	264	257	181
gene_10555	512559	-0.529434	0.161901	0.0167497	0.058143	47	53	58	71	96	58	66	54
gene_10556	464349	0.00967128	5.54271	0.920933	0.95871	2282	3131	3416	3186	3279	2752	2215	1683
gene_10557	529980	0.0154407	1.40744	0.98107	0.992687	134	165	248	136	175	94	57	198								sp|A5DIP0|DHH1_PICGU	ATP-dependent RNA helicase DHH1 OS=Meyerozyma guilliermondii (strain ATCC 6260 / CBS 566 / DSM 6381 / JCM 1539 / NBRC 10279 / NRRL Y-324) OX=294746 GN=DHH1 PE=3 SV=1
gene_10558	115165	0.00974479	10.6133	0.923171	0.960425	77254	120126	103350	103171	121919	91375	72329	53203	GO:0000785 | GO:0003682 | GO:0005634 | GO:0006333 | GO:0005524 | GO:0016887 | GO:0000166 | GO:0017111 | GO:0005488	chromatin | chromatin binding | nucleus | chromatin assembly or disassembly | ATP binding | ATPase activity | nucleotide binding | nucleoside-triphosphatase activity | binding	IPR003439 | IPR023780 | IPR017871 | IPR021133 | IPR000953 | IPR003593 | IPR016024 | IPR027417	ABC transporter-like | Chromo domain | ABC transporter, conserved site | HEAT, type 2 | Chromo/chromo shadow domain | AAA+ ATPase domain | Armadillo-type fold | P-loop containing nucleoside triphosphate hydrolase	KOG0062	ATPase component of ABC transporters with duplicated ATPase domains/Translation elongation factor EF-3b	GH128	sp|Q5KIM6|EF3_CRYNJ	Elongation factor 3 OS=Cryptococcus neoformans var. neoformans serotype D (strain JEC21 / ATCC MYA-565) OX=214684 GN=TEF3 PE=1 SV=1
gene_10559	410860	0.0758395	7.74695	0.424772	0.60019	10979	14188	16351	15040	15661	13263	9089	7324	GO:0015992 | GO:0016020	proton transport | membrane	IPR002490 | IPR026028	V-type ATPase, V0 complex, 116kDa subunit family | ATPase, V0 complex, subunit 116kDa, eukaryotic	KOG2189	Vacuolar H+-ATPase V0 sector, subunit a	AA3_2	sp|Q01290|VPP1_NEUCR	V-type proton ATPase subunit a OS=Neurospora crassa (strain ATCC 24698 / 74-OR23-1A / CBS 708.71 / DSM 1257 / FGSC 987) OX=367110 GN=vph-1 PE=3 SV=1
gene_1056	518276	0.121728	7.03194	0.193141	0.350199	6448	9453	9916	9338	8840	8447	5377	4408	GO:0005515 | GO:0006886 | GO:0016192	protein binding | intracellular protein transport | vesicle-mediated transport	IPR007810 | IPR000547	Pep3/Vps18/deep orange | Clathrin, heavy chain/VPS, 7-fold repeat	KOG2034	Vacuolar sorting protein PEP3/VPS18	CBM50	sp|P59015|VPS18_DANRE	Vacuolar protein sorting-associated protein 18 homolog OS=Danio rerio OX=7955 GN=vps18 PE=2 SV=2
gene_10560	464373	-0.314074	4.13189	0.0304868	0.0924492	777	1126	1063	1040	1480	980	782	877	GO:0003700 | GO:0005634 | GO:0006355 | GO:0008270 | GO:0003677 | GO:0006350	transcription factor activity | nucleus | regulation of transcription, DNA-dependent | zinc ion binding | DNA binding | transcription	IPR001138 | IPR007219	Zn(2)-C6 fungal-type DNA-binding domain | Transcription factor domain, fungi				sp|L7WMF9|NOTQ_ASPVE	Notoamide biosynthesis cluster transcriptional coactivator notQ' OS=Aspergillus versicolor OX=46472 GN=notQ' PE=1 SV=1
gene_10561	464376	0.342236	8.74365	0.00270857	0.0135714	22227	30097	36920	34454	26582	21725	15486	16320	GO:0005524 | GO:0006139 | GO:0019205 | GO:0016776 | GO:0019201 | GO:0004017	ATP binding | nucleobase, nucleoside, nucleotide and nucleic acid metabolic process | nucleobase, nucleoside, nucleotide kinase activity | phosphotransferase activity, phosphate group as acceptor | nucleotide kinase activity | adenylate kinase activity	IPR007862 | IPR000850 | IPR027417 | IPR006259	Adenylate kinase, active site lid domain | Adenylate kinase/UMP-CMP kinase | P-loop containing nucleoside triphosphate hydrolase | Adenylate kinase subfamily	KOG3078	Adenylate kinase		sp|B0D360|KAD2_LACBS	Adenylate kinase OS=Laccaria bicolor (strain S238N-H82 / ATCC MYA-4686) OX=486041 GN=ADK1 PE=3 SV=1
gene_10567	500862	-0.441255	1.50216	0.0508417	0.134585	90	206	184	145	258	124	161	141	GO:0006808 | GO:0016564	regulation of nitrogen utilization | transcription repressor activity	IPR008030	NmrA-like domain				sp|I1LHU6|IFR_SOYBN	Isoflavone reductase OS=Glycine max OX=3847 GN=IFR PE=1 SV=1
gene_10568	410881	0.251521	7.83164	0.0101184	0.0392644	11781	16352	18854	16816	13543	12582	9678	8166	GO:0004579 | GO:0005789 | GO:0018279	dolichyl-diphosphooligosaccharide-protein glycotransferase activity | endoplasmic reticulum membrane | protein amino acid N-linked glycosylation via asparagine	IPR005013	Dolichyl-diphosphooligosaccharide--protein glycosyltransferase subunit WBP1	KOG2754	Oligosaccharyltransferase, beta subunit		sp|Q6NYS8|OST48_DANRE	Dolichyl-diphosphooligosaccharide--protein glycosyltransferase 48 kDa subunit OS=Danio rerio OX=7955 GN=ddost PE=2 SV=2
gene_10569	484375	-0.129234	4.50629	0.403514	0.581124	1078	1785	1401	1308	2075	1219	1116	784
gene_10573	410884	0.623555	3.76633	0.0798273	0.185856	744	1217	1152	1150	513	412	324	808			IPR010829 | IPR009009	Cerato-platanin | RlpA-like double-psi beta-barrel domain				sp|O74238|SNP1_PHANO	Protein SnodProt1 OS=Phaeosphaeria nodorum (strain SN15 / ATCC MYA-4574 / FGSC 10173) OX=321614 GN=SNOG_13722 PE=2 SV=1
gene_10574	464393	0.807045	1.0317	0.000129664	0.00110715	126	169	183	175	132	75	78	35	GO:0006808 | GO:0016564	regulation of nitrogen utilization | transcription repressor activity	IPR008030	NmrA-like domain				sp|B2WSN0|EGS2_CLABR	Eugenol synthase 2 OS=Clarkia breweri OX=36903 GN=EGS2 PE=1 SV=1
gene_1058	503976	-0.0614088	6.15241	0.694023	0.813811	2909	5274	4900	5034	5232	3934	2553	3576			IPR005579	Cgr1				sp|P0CM66|CGR1_CRYNJ	rRNA-processing protein CGR1 OS=Cryptococcus neoformans var. neoformans serotype D (strain JEC21 / ATCC MYA-565) OX=214684 GN=CGR1 PE=3 SV=1
gene_10585	410887	-0.223736	5.98966	0.0297836	0.0906736	2868	3841	4421	3934	4392	4189	3225	2657	GO:0005524 | GO:0016887 | GO:0000166 | GO:0017111	ATP binding | ATPase activity | nucleotide binding | nucleoside-triphosphatase activity	IPR003439 | IPR013525 | IPR013032 | IPR017871 | IPR000742 | IPR003593 | IPR027417	ABC transporter-like | ABC-2 type transporter | EGF-like, conserved site | ABC transporter, conserved site | Epidermal growth factor-like domain | AAA+ ATPase domain | P-loop containing nucleoside triphosphate hydrolase	KOG0061	Transporter, ABC superfamily (Breast cancer resistance protein)		sp|Q55DA0|ABCGM_DICDI	ABC transporter G family member 22 OS=Dictyostelium discoideum OX=44689 GN=abcG22 PE=2 SV=1
gene_10587	385723	0.188983	1.26527	0.277991	0.450469	103	219	166	168	160	126	102	85	GO:0004553 | GO:0005975 | GO:0009044	hydrolase activity, hydrolyzing O-glycosyl compounds | carbohydrate metabolic process | xylan 1,4-beta-xylosidase activity	IPR001764 | IPR002772 | IPR026891 | IPR017853	Glycoside hydrolase, family 3, N-terminal | Glycoside hydrolase family 3 C-terminal domain | Fibronectin type III-like domain | Glycoside hydrolase superfamily			GH3	sp|B8NYD8|BXLB_ASPFN	Probable exo-1,4-beta-xylosidase bxlB OS=Aspergillus flavus (strain ATCC 200026 / FGSC A1120 / IAM 13836 / NRRL 3357 / JCM 12722 / SRRC 167) OX=332952 GN=bxlB PE=3 SV=1
gene_10588	464405	-0.276717	5.34811	0.0175264	0.0602843	1632	2766	2668	2481	3549	2208	2100	1712			IPR007541	Uncharacterised protein family, basic secretory protein
gene_10589	512588	-0.309808	4.13214	0.0167444	0.058143	751	1227	989	1059	1568	1137	837	680			IPR011009	Protein kinase-like domain
gene_1059	337846	-0.526069	6.52962	5.26377e-09	1.53601e-07	3725	5212	5294	5215	7737	7081	4818	3863
gene_10590	410899	-0.313565	1.08854	0.0766768	0.180635	89	163	122	109	180	124	102	93
gene_10591	500872	-0.855643	4.88203	0.00183091	0.00990428	1109	1247	1220	1759	2441	2097	1034	2250			IPR004813	Oligopeptide transporter, OPT superfamily	KOG2262	Sexual differentiation process protein ISP4		sp|Q9T095|OPT6_ARATH	Oligopeptide transporter 6 OS=Arabidopsis thaliana OX=3702 GN=OPT6 PE=2 SV=1
gene_10592	359570	0.614112	2.09519	0.00222895	0.0115821	257	255	433	366	294	194	125	121	GO:0004497 | GO:0005506 | GO:0006118 | GO:0020037 | GO:0050381	monooxygenase activity | iron ion binding | electron transport | heme binding | unspecific monooxygenase activity	IPR001128	Cytochrome P450	KOG0158	Cytochrome P450 CYP3/CYP5/CYP6/CYP9 subfamilies	GH18	sp|F1SY85|CY091_POSPM	Cytochrome P450 monooxygenase 91 OS=Postia placenta (strain ATCC 44394 / Madison 698-R) OX=561896 GN=CYP091 PE=1 SV=1
gene_10593	464420	0.0187429	1.02319	0.938861	0.969424	85	120	169	148	145	135	64	84			IPR010829 | IPR009009	Cerato-platanin | RlpA-like double-psi beta-barrel domain				sp|D4ALV6|AL15_ARTBC	Allergen Asp f 15 homolog OS=Arthroderma benhamiae (strain ATCC MYA-4681 / CBS 112371) OX=663331 GN=ARB_05304 PE=1 SV=1
gene_10594	557332	0.00835804	1.57347	0.972426	0.988881	144	194	179	240	256	152	113	117	GO:0004497 | GO:0005506 | GO:0006118 | GO:0020037 | GO:0050381	monooxygenase activity | iron ion binding | electron transport | heme binding | unspecific monooxygenase activity	IPR001128	Cytochrome P450	KOG0158	Cytochrome P450 CYP3/CYP5/CYP6/CYP9 subfamilies	GH18	sp|F1SY85|CY091_POSPM	Cytochrome P450 monooxygenase 91 OS=Postia placenta (strain ATCC 44394 / Madison 698-R) OX=561896 GN=CYP091 PE=1 SV=1
gene_10595	484380	-0.211529	5.81456	0.206669	0.367912	2571	3808	3529	3483	6099	3471	2101	1969	GO:0004672 | GO:0005524 | GO:0006468 | GO:0004674 | GO:0004691 | GO:0005952	protein kinase activity | ATP binding | protein amino acid phosphorylation | protein serine/threonine kinase activity | cAMP-dependent protein kinase activity | cAMP-dependent protein kinase complex	IPR000719 | IPR017441 | IPR008271 | IPR002290 | IPR011009	Protein kinase domain | Protein kinase, ATP binding site | Serine/threonine-protein kinase, active site | Serine/threonine/dual specificity protein kinase, catalytic domain | Protein kinase-like domain	KOG0586	Serine/threonine protein kinase		sp|Q9TW45|PAR1_CAEEL	Serine/threonine-protein kinase par-1 OS=Caenorhabditis elegans OX=6239 GN=par-1 PE=1 SV=1
gene_10596	492437	-0.0818154	3.28663	0.627347	0.764389	466	682	626	653	909	523	361	399							PL14 | PL14_3
gene_10597	385750	0.358731	4.12302	0.010118	0.0392644	821	1508	1299	1451	1192	853	751	503	GO:0016215 | GO:0018688 | GO:0018689 | GO:0042389	CoA desaturase activity | DDT 2,3-dioxygenase activity | naphthalene disulfonate 1,2-dioxygenase activity | omega-3 fatty acid desaturase activity	IPR014980 | IPR023389	Dopa 4,5-dioxygenase | DOPA-like domain				sp|P87064|DODA_AMAMU	DOPA 4,5-dioxygenase OS=Amanita muscaria OX=41956 GN=DODA PE=1 SV=1
gene_10598	385751	0.411019	7.01747	1.66808e-05	0.000187325	7031	9510	11273	10277	7590	6897	4769	4421	GO:0008652 | GO:0003723 | GO:0004349 | GO:0005737 | GO:0006561	amino acid biosynthetic process | RNA binding | glutamate 5-kinase activity | cytoplasm | proline biosynthetic process	IPR001048 | IPR019797 | IPR002478 | IPR015947 | IPR005715	Aspartate/glutamate/uridylate kinase | Glutamate 5-kinase, conserved site | PUA domain | PUA-like domain | Glutamate 5-kinase/delta-1-pyrroline-5-carboxylate synthase	KOG1154	Gamma-glutamyl kinase		sp|P32264|PROB_YEAST	Glutamate 5-kinase OS=Saccharomyces cerevisiae (strain ATCC 204508 / S288c) OX=559292 GN=PRO1 PE=1 SV=2
gene_10599	385754	-0.0613082	8.00799	0.705438	0.820859	11368	19190	17227	17425	24143	13163	8822	11319	GO:0000287 | GO:0004749 | GO:0009156 | GO:0044249 | GO:0009165	magnesium ion binding | ribose phosphate diphosphokinase activity | ribonucleoside monophosphate biosynthetic process | cellular biosynthetic process | nucleotide biosynthetic process	IPR029099 | IPR005946 | IPR000842 | IPR029057	Ribose-phosphate pyrophosphokinase, N-terminal domain | Ribose-phosphate diphosphokinase | Phosphoribosyl pyrophosphate synthetase, conserved site | Phosphoribosyltransferase-like	KOG1448	Ribose-phosphate pyrophosphokinase	GH47	sp|O94413|KPR2_SCHPO	Ribose-phosphate pyrophosphokinase 2 OS=Schizosaccharomyces pombe (strain 972 / ATCC 24843) OX=284812 GN=SPCC1620.06c PE=1 SV=1
gene_106	366077	-0.172986	4.58055	0.543916	0.703327	1001	2190	1360	1278	2465	1843	1057	480	GO:0005509	calcium ion binding	IPR002048	EF-hand domain
gene_1060	339330	-0.0889019	7.3288	0.333383	0.511151	7074	11231	11163	10831	11733	9524	7033	6908	GO:0003723	RNA binding	IPR013244 | IPR002478 | IPR015947	Sec39 domain | PUA domain | PUA-like domain	KOG3492	Ribosome biogenesis protein NIP7		sp|Q1MTQ9|NIP7_SCHPO	60S ribosome subunit biogenesis protein nip7 OS=Schizosaccharomyces pombe (strain 972 / ATCC 24843) OX=284812 GN=nip7 PE=1 SV=1
gene_10600	410925	0.162908	0.158151	0.590922	0.739878	37	85	84	94	77	47	31	59
gene_10601	115617	0.0218791	3.32878	0.879251	0.932886	429	822	693	680	787	550	449	362			IPR007217	Per1-like	KOG2970	Predicted membrane protein		sp|Q9P6N9|PER1_SCHPO	Protein PER1 homolog OS=Schizosaccharomyces pombe (strain 972 / ATCC 24843) OX=284812 GN=SPAC823.07 PE=3 SV=1
gene_10602	500880	-0.0989815	3.79698	0.425892	0.601135	596	999	994	883	1030	863	594	580			IPR023801	Histone deacetylase domain	KOG1342	Histone deacetylase complex, catalytic component RPD3	GH114	sp|O13298|PHD1_SCHPO	Histone deacetylase phd1 OS=Schizosaccharomyces pombe (strain 972 / ATCC 24843) OX=284812 GN=phd1 PE=1 SV=1
gene_10603	492443	0.043035	5.14713	0.696674	0.815573	1780	2237	2680	2525	2603	2185	1544	1217	GO:0006812 | GO:0008324	cation transport | cation transmembrane transporter activity	IPR006667	SLC41 divalent cation transporters, integral membrane domain	KOG3788	Predicted divalent cation transporter		sp|E7EXX2|S41A1_DANRE	Solute carrier family 41 member 1 OS=Danio rerio OX=7955 GN=slc41a1 PE=3 SV=1
gene_10604	410936	-0.0228728	5.77497	0.820418	0.897888	2621	3659	3900	3786	4039	3311	2208	2255			IPR019340	Histone acetyltransferases subunit 3	KOG4191	Histone acetyltransferases PCAF/SAGA/ADA, subunit TADA3L/NGG1		sp|Q9USU8|NGG1_SCHPO	SAGA complex subunit Ngg1 OS=Schizosaccharomyces pombe (strain 972 / ATCC 24843) OX=284812 GN=ngg1 PE=1 SV=1
gene_10605	557341	0.0667017	5.401	0.621489	0.759791	1874	2813	3236	3280	2979	2362	1572	1846			IPR013240	DNA-directed RNA polymerase I, subunit RPA34.5
gene_10606	385772	0.159025	5.39827	0.153398	0.295712	2259	2778	3431	2923	2714	2318	1882	1536
gene_10608	484391	-0.0899132	2.20964	0.627798	0.764683	245	349	310	232	393	263	223	154
gene_10609	410946	-0.544108	7.9855	1.93179e-08	5.09154e-07	9583	16298	13333	14024	22099	18282	13661	10740	GO:0005524 | GO:0006810 | GO:0015662 | GO:0016020 | GO:0006812 | GO:0016820 | GO:0005391	ATP binding | transport | ATPase activity, coupled to transmembrane movement of ions, phosphorylative mechanism | membrane | cation transport | hydrolase activity, acting on acid anhydrides, catalyzing transmembrane movement of substances | sodium:potassium-exchanging ATPase activity	IPR008250 | IPR006068 | IPR004014 | IPR023214 | IPR018303 | IPR023299 | IPR001757	P-type ATPase, A domain | Cation-transporting P-type ATPase, C-terminal | Cation-transporting P-type ATPase, N-terminal | HAD-like domain | P-type ATPase, phosphorylation site | P-type ATPase, cytoplasmic domain N | P-type ATPase	KOG0203	Na+/K+ ATPase, alpha subunit		sp|Q9WV27|AT1A4_MOUSE	Sodium/potassium-transporting ATPase subunit alpha-4 OS=Mus musculus OX=10090 GN=Atp1a4 PE=1 SV=3
gene_1061	486838	-0.07998	3.61274	0.567274	0.720173	520	968	793	797	976	668	537	508	GO:0006807 | GO:0016151	nitrogen compound metabolic process | nickel ion binding	IPR002669	Urease accessory protein UreD				sp|J9VQV8|URE4_CRYNH	Urease accessory protein 4 OS=Cryptococcus neoformans var. grubii serotype A (strain H99 / ATCC 208821 / CBS 10515 / FGSC 9487) OX=235443 GN=URE4 PE=1 SV=1
gene_10610	410947	0.239815	0.734614	0.308678	0.483506	85	124	98	145	135	62	77	50
gene_10611	557346	-0.0435112	0.0857365	0.887194	0.937272	50	72	59	79	91	58	36	42			IPR013525	ABC-2 type transporter				sp|D4AYW0|ABCG1_ARTBC	ABC transporter G family member ARB_01379 OS=Arthroderma benhamiae (strain ATCC MYA-4681 / CBS 112371) OX=663331 GN=ARB_01379 PE=1 SV=1
gene_10612	385781	-0.0920328	3.9349	0.505653	0.671299	728	1036	951	1077	1147	1078	649	546	GO:0004553 | GO:0005975 | GO:0009044	hydrolase activity, hydrolyzing O-glycosyl compounds | carbohydrate metabolic process | xylan 1,4-beta-xylosidase activity	IPR001764 | IPR002772 | IPR026891 | IPR017853	Glycoside hydrolase, family 3, N-terminal | Glycoside hydrolase family 3 C-terminal domain | Fibronectin type III-like domain | Glycoside hydrolase superfamily			GH3	sp|B8NYD8|BXLB_ASPFN	Probable exo-1,4-beta-xylosidase bxlB OS=Aspergillus flavus (strain ATCC 200026 / FGSC A1120 / IAM 13836 / NRRL 3357 / JCM 12722 / SRRC 167) OX=332952 GN=bxlB PE=3 SV=1
gene_10613	500889	-0.13768	1.58552	0.398541	0.576282	124	171	235	203	242	184	141	107	GO:0004497 | GO:0005506 | GO:0006118 | GO:0020037 | GO:0050381	monooxygenase activity | iron ion binding | electron transport | heme binding | unspecific monooxygenase activity	IPR001128	Cytochrome P450	KOG0158	Cytochrome P450 CYP3/CYP5/CYP6/CYP9 subfamilies	GH18	sp|F1SY85|CY091_POSPM	Cytochrome P450 monooxygenase 91 OS=Postia placenta (strain ATCC 44394 / Madison 698-R) OX=561896 GN=CYP091 PE=1 SV=1
gene_10614	464485	0.413195	0.265101	0.0355574	0.103273	61	81	114	87	72	60	47	35			IPR010829 | IPR009009	Cerato-platanin | RlpA-like double-psi beta-barrel domain				sp|D4ALV6|AL15_ARTBC	Allergen Asp f 15 homolog OS=Arthroderma benhamiae (strain ATCC MYA-4681 / CBS 112371) OX=663331 GN=ARB_05304 PE=1 SV=1
gene_10615	385788	0.57466	2.47269	0.00435419	0.02002	325	316	511	536	315	289	168	178	GO:0004497 | GO:0005506 | GO:0006118 | GO:0020037 | GO:0050381	monooxygenase activity | iron ion binding | electron transport | heme binding | unspecific monooxygenase activity	IPR001128	Cytochrome P450	KOG0157	Cytochrome P450 CYP4/CYP19/CYP26 subfamilies	GH18	sp|F1SY85|CY091_POSPM	Cytochrome P450 monooxygenase 91 OS=Postia placenta (strain ATCC 44394 / Madison 698-R) OX=561896 GN=CYP091 PE=1 SV=1
gene_10616	115857	-0.80993	3.51647	7.52936e-05	0.000692068	419	466	562	676	975	918	483	699			IPR004813	Oligopeptide transporter, OPT superfamily	KOG2262	Sexual differentiation process protein ISP4		sp|Q9T095|OPT6_ARATH	Oligopeptide transporter 6 OS=Arabidopsis thaliana OX=3702 GN=OPT6 PE=2 SV=1
gene_10617	385792	-0.127179	3.35726	0.318945	0.494647	480	676	653	699	754	665	468	400
gene_10618	557353	0.112693	4.49764	0.366731	0.543708	1068	1458	1761	1766	1562	1285	934	854	GO:0009058	biosynthetic process	IPR001296 | IPR028098	Glycosyl transferase, family 1 | Glycosyltransferase subfamily 4, N-terminal domain	KOG0853	Glycosyltransferase	GT4	sp|O94738|ALG2_RHIPU	Alpha-1,3/1,6-mannosyltransferase ALG2 OS=Rhizomucor pusillus OX=4840 GN=ALG2 PE=1 SV=1
gene_10619	115940	-0.204071	4.13204	0.113519	0.239382	782	1029	1267	1112	1377	1230	811	645			IPR011009	Protein kinase-like domain
gene_1062	368175	-1.42912	2.61379	7.70244e-10	2.72651e-08	120	268	299	188	604	410	377	458			IPR011701 | IPR020846	Major facilitator superfamily | Major facilitator superfamily domain	KOG2533	Permease of the major facilitator superfamily		sp|Q9P6J0|YHDC_SCHPO	Uncharacterized transporter C1683.12 OS=Schizosaccharomyces pombe (strain 972 / ATCC 24843) OX=284812 GN=SPBC1683.12 PE=3 SV=1
gene_10620	557355	-2.12036	1.64239	0.0012975	0.00746557	45	76	82	108	112	76	601	168			IPR010829 | IPR009009	Cerato-platanin | RlpA-like double-psi beta-barrel domain				sp|O74238|SNP1_PHANO	Protein SnodProt1 OS=Phaeosphaeria nodorum (strain SN15 / ATCC MYA-4574 / FGSC 10173) OX=321614 GN=SNOG_13722 PE=2 SV=1
gene_10621	530068	-0.0603029	0.159718	0.859233	0.922124	56	69	63	83	106	65	37	37			IPR010730	Heterokaryon incompatibility				sp|Q00808|HETE1_PODAS	Vegetative incompatibility protein HET-E-1 OS=Podospora anserina OX=2587412 GN=HET-E1 PE=4 SV=1
gene_10622	359105	-0.0910829	5.67359	0.313634	0.488889	2275	3565	3600	3328	3702	3074	2434	2009			IPR001680 | IPR017986	WD40 repeat | WD40-repeat-containing domain	KOG0284	Polyadenylation factor I complex, subunit PFS2		sp|Q9UTN4|PFS2_SCHPO	Polyadenylation factor subunit 2 OS=Schizosaccharomyces pombe (strain 972 / ATCC 24843) OX=284812 GN=pfs2 PE=4 SV=1
gene_10623	464522	-0.026192	5.2314	0.788308	0.878683	1780	2622	2594	2580	2793	2150	1757	1415	GO:0008270	zinc ion binding	IPR018957 | IPR002867	Zinc finger, C3HC4 RING-type | Zinc finger, C6HC-type	KOG1815	Predicted E3 ubiquitin ligase	GT2	sp|Q9P3U4|HEL1_SCHPO	E3 ubiquitin-protein ligase dbl4 OS=Schizosaccharomyces pombe (strain 972 / ATCC 24843) OX=284812 GN=dbl4 PE=3 SV=1
gene_10624	464523	0.486108	7.06003	0.00122642	0.00715446	7524	9276	12032	11193	7473	6554	4019	5314	GO:0005507 | GO:0005758 | GO:0006825 | GO:0016531	copper ion binding | mitochondrial intermembrane space | copper ion transport | copper chaperone activity	IPR007745 | IPR009069	Cytochrome c oxidase copper chaperone | Cysteine alpha-hairpin motif superfamily	KOG3496	Cytochrome c oxidase assembly protein/Cu2+ chaperone COX17		sp|Q6J3Q7|COX17_CANLF	Cytochrome c oxidase copper chaperone OS=Canis lupus familiaris OX=9615 GN=COX17 PE=3 SV=3
gene_10625	115983	0.060333	4.30183	0.603047	0.747943	942	1478	1464	1307	1542	1122	803	716			IPR001810	F-box domain
gene_10626	557359	0.337874	2.16404	0.044243	0.121897	275	348	355	286	324	260	155	125			IPR001810	F-box domain
gene_10627	512622	-0.150669	5.49988	0.284428	0.457889	2191	2568	3115	3087	3664	2869	1682	2031			IPR005036	Putative phosphatase regulatory subunit	KOG3986	Protein phosphatase, regulatory subunit PPP1R3C/D	CBM21	sp|O95685|PPR3D_HUMAN	Protein phosphatase 1 regulatory subunit 3D OS=Homo sapiens OX=9606 GN=PPP1R3D PE=1 SV=1
gene_10628	410987	0.330724	2.17444	0.0203236	0.0674861	224	364	385	318	305	211	188	147			IPR025870 | IPR029068	Glyoxalase-like domain | Glyoxalase/Bleomycin resistance protein/Dihydroxybiphenyl dioxygenase
gene_1063	393612	-0.0501054	8.4918	0.603773	0.748336	16719	23580	26007	24859	24894	23861	15757	13846	GO:0004222 | GO:0005524 | GO:0006508 | GO:0000166 | GO:0017111 | GO:0016020 | GO:0030163 | GO:0008270 | GO:0016021 | GO:0004249 | GO:0008133 | GO:0008319 | GO:0030402	metalloendopeptidase activity | ATP binding | proteolysis | nucleotide binding | nucleoside-triphosphatase activity | membrane | protein catabolic process | zinc ion binding | integral to membrane | stromelysin 3 activity | collagenase activity | prenyl protein specific endopeptidase activity | matrilysin-2 activity	IPR003959 | IPR000642 | IPR011546 | IPR003960 | IPR003593 | IPR027417 | IPR005936	ATPase, AAA-type, core | Peptidase M41 | Peptidase M41, FtsH extracellular | ATPase, AAA-type, conserved site | AAA+ ATPase domain | P-loop containing nucleoside triphosphate hydrolase | Peptidase, FtsH	KOG0731	AAA+-type ATPase containing the peptidase M41 domain		sp|P40341|YTA12_YEAST	Mitochondrial inner membrane m-AAA protease component YTA12 OS=Saccharomyces cerevisiae (strain ATCC 204508 / S288c) OX=559292 GN=YTA12 PE=1 SV=2
gene_10630	359250	-0.0691876	1.1532	0.816832	0.896335	102	112	174	160	228	141	92	49
gene_10631	116059	0.224858	6.76071	0.0216719	0.0708662	5525	8239	7798	8523	7498	5460	4233	4144	GO:0019722	calcium-mediated signaling	IPR006931	Calcipressin	KOG4019	Calcineurin-mediated signaling pathway inhibitor DSCR1		sp|Q09791|YA9F_SCHPO	Uncharacterized protein C13G6.15c OS=Schizosaccharomyces pombe (strain 972 / ATCC 24843) OX=284812 GN=SPAC13G6.15c PE=3 SV=1
gene_10632	116066	-0.0516532	6.20874	0.593373	0.741157	3217	5736	5041	4838	5467	4155	3562	2869			IPR010422	Protein of unknown function DUF1014	KOG3223	Uncharacterized conserved protein		sp|O94389|CC124_SCHPO	Coiled-coil domain-containing protein 124 homolog OS=Schizosaccharomyces pombe (strain 972 / ATCC 24843) OX=284812 GN=SPBC29A10.12 PE=3 SV=1
gene_10633	385837	-1.22858	3.7446	0.0242435	0.0774234	308	925	542	337	742	1424	1627	171			IPR010829	Cerato-platanin				sp|O60022|AL15_ASPFU	Allergen Asp f 15 OS=Aspergillus fumigatus (strain ATCC MYA-4609 / CBS 101355 / FGSC A1100 / Af293) OX=330879 GN=AFUA_2G12630 PE=1 SV=1
gene_10634	116113	-0.179554	7.80357	0.0845881	0.193521	9722	15749	14116	14506	18296	14733	11176	7517
gene_10635	464566	-0.48479	6.9891	0.00534581	0.0236279	4562	9122	6373	7443	13594	6467	7192	5132
gene_10637	359410	0.131474	6.54114	0.394705	0.572285	4988	6369	6855	6685	5820	7176	3537	2836	GO:0004289 | GO:0008132 | GO:0008243 | GO:0008991 | GO:0016808	subtilase activity | pancreatic elastase activity | plasminogen activator activity | serine-type signal peptidase activity | proprotein convertase activity	IPR013032 | IPR002049 | IPR000742 | IPR006212 | IPR009030	EGF-like, conserved site | EGF-like, laminin | Epidermal growth factor-like domain | Furin-like repeat | Insulin-like growth factor binding protein, N-terminal	KOG3525	Subtilisin-like proprotein convertase		sp|Q04592|PCSK5_MOUSE	Proprotein convertase subtilisin/kexin type 5 OS=Mus musculus OX=10090 GN=Pcsk5 PE=1 SV=3
gene_10638	464580	-0.127106	5.70822	0.167202	0.315809	2222	3701	3700	3330	4057	3251	2348	2076	GO:0005525 | GO:0000810 | GO:0004787 | GO:0008413 | GO:0008758 | GO:0008796 | GO:0008828 | GO:0016462 | GO:0019176 | GO:0019177 | GO:0043141	GTP binding | diacylglycerol pyrophosphate phosphatase activity | thiamin-pyrophosphatase activity | 8-oxo-7,8-dihydroguanine triphosphatase activity | UDP-2,3-diacylglucosamine hydrolase activity | bis(5'-nucleosyl)-tetraphosphatase activity | dATP pyrophosphohydrolase activity | pyrophosphatase activity | dihydroneopterin monophosphate phosphatase activity | dihydroneopterin triphosphate pyroph…	IPR006073 | IPR030378 | IPR027417	GTP binding domain | Circularly permuted (CP)-type guanine nucleotide-binding (G) domain | P-loop containing nucleoside triphosphate hydrolase	KOG2484	GTPase		sp|Q21086|GNL3_CAEEL	Guanine nucleotide-binding protein-like 3 homolog OS=Caenorhabditis elegans OX=6239 GN=nst-1 PE=3 SV=1
gene_10639	359194	0.432046	4.11036	0.00552373	0.0242645	1005	1252	1453	1357	951	728	703	665
gene_1064	550034	0.308805	6.64543	0.0367492	0.105724	4614	10027	7257	6993	7504	5360	3251	3443	GO:0003993 | GO:0016158	acid phosphatase activity | 3-phytase activity	IPR000560 | IPR029033	Histidine phosphatase superfamily, clade-2 | Histidine phosphatase superfamily	KOG1382	Multiple inositol polyphosphate phosphatase		sp|O00092|PHYA_ASPFU	Phytase A OS=Aspergillus fumigatus (strain ATCC MYA-4609 / CBS 101355 / FGSC A1100 / Af293) OX=330879 GN=phyA PE=1 SV=1
gene_10640	464590	-0.147632	4.08118	0.41614	0.592647	682	1420	1062	1010	1554	889	910	540			IPR001810	F-box domain
gene_10641	411021	-0.286641	3.31905	0.0773401	0.181611	422	571	733	589	774	727	549	322	GO:0006281 | GO:0005622 | GO:0003720 | GO:0003724 | GO:0003887 | GO:0003896 | GO:0004779 | GO:0008192 | GO:0008193 | GO:0008905 | GO:0033677 | GO:0043338 | GO:0043814	DNA repair | intracellular | telomerase activity | RNA helicase activity | DNA-directed DNA polymerase activity | DNA primase activity | sulfate adenylyltransferase activity | RNA guanylyltransferase activity | tRNA guanylyltransferase activity | mannose-phosphate guanylyltransferase activity | DNA/RNA helicase activity | CTP:2,3-di-O-geranylgeranyl-sn-glycero-1-phosphate cytidyltransferase | pho…	IPR001126 | IPR017961 | IPR001357 | IPR017963	DNA-repair protein, UmuC-like | DNA polymerase, Y-family, little finger domain | BRCT domain | DNA-repair protein, UmuC-like, N-terminal	KOG2093	Translesion DNA polymerase - REV1 deoxycytidyl transferase		sp|O94623|REV1_SCHPO	DNA repair protein rev1 OS=Schizosaccharomyces pombe (strain 972 / ATCC 24843) OX=284812 GN=rev1 PE=3 SV=3
gene_10642	464600	-0.272427	7.12364	0.0179619	0.0614923	5821	9495	8611	8703	10123	7748	7540	6461	GO:0005525 | GO:0007264 | GO:0003924 | GO:0005515 | GO:0006886 | GO:0006913 | GO:0007165 | GO:0005622 | GO:0015031	GTP binding | small GTPase mediated signal transduction | GTPase activity | protein binding | intracellular protein transport | nucleocytoplasmic transport | signal transduction | intracellular | protein transport	IPR001806 | IPR020849 | IPR003578 | IPR003579 | IPR002041 | IPR027417 | IPR005225	Small GTPase superfamily | Small GTPase superfamily, Ras type | Small GTPase superfamily, Rho type | Small GTPase superfamily, Rab type | Ran GTPase | P-loop containing nucleoside triphosphate hydrolase | Small GTP-binding protein domain	KOG0084	GTPase Rab1/YPT1, small G protein superfamily, and related GTP-binding proteins		sp|P33723|YPT1_NEUCR	GTP-binding protein ypt1 OS=Neurospora crassa (strain ATCC 24698 / 74-OR23-1A / CBS 708.71 / DSM 1257 / FGSC 987) OX=367110 GN=ypt-1 PE=3 SV=1
gene_10643	464605	-0.420028	4.37053	0.000565978	0.0037748	871	1210	1231	1226	1642	1303	1057	996			IPR029063	S-adenosyl-L-methionine-dependent methyltransferase	KOG1270	Methyltransferases		sp|O94628|YGE9_SCHPO	Uncharacterized methyltransferase C1347.09 OS=Schizosaccharomyces pombe (strain 972 / ATCC 24843) OX=284812 GN=SPBC1347.09 PE=3 SV=1
gene_10644	116266	0.0306712	2.20423	0.840019	0.910576	221	319	331	320	372	247	230	137
gene_10645	557376	-0.0939685	5.1832	0.564152	0.719072	1646	2630	2469	2321	2526	1620	2116	1529			IPR029063	S-adenosyl-L-methionine-dependent methyltransferase	KOG1270	Methyltransferases		sp|O94628|YGE9_SCHPO	Uncharacterized methyltransferase C1347.09 OS=Schizosaccharomyces pombe (strain 972 / ATCC 24843) OX=284812 GN=SPBC1347.09 PE=3 SV=1
gene_10646	557377	-0.321585	3.32969	0.0100209	0.0389927	419	642	625	613	794	674	470	444	GO:0004672 | GO:0005524 | GO:0006468 | GO:0004674	protein kinase activity | ATP binding | protein amino acid phosphorylation | protein serine/threonine kinase activity	IPR000719 | IPR002290 | IPR011009	Protein kinase domain | Serine/threonine/dual specificity protein kinase, catalytic domain | Protein kinase-like domain
gene_10647	411038	-0.214318	0.0237687	0.392879	0.570752	36	71	86	45	91	60	35	44			IPR029063	S-adenosyl-L-methionine-dependent methyltransferase	KOG1270	Methyltransferases		sp|O94628|YGE9_SCHPO	Uncharacterized methyltransferase C1347.09 OS=Schizosaccharomyces pombe (strain 972 / ATCC 24843) OX=284812 GN=SPBC1347.09 PE=3 SV=1
gene_10648	385878	0.0251256	3.86416	0.87068	0.928624	723	870	1179	993	945	902	595	607			IPR009057	Homeodomain-like
gene_10649	116322	0.262034	8.76519	0.0266295	0.0831734	24816	29618	32844	33757	26191	26091	16192	15817							PL14_4
gene_1065	393618	-0.0187975	5.91601	0.853444	0.917984	2862	4153	4350	4083	4491	3860	2844	1979			IPR013633	siRNA-mediated silencing protein NRDE-2	KOG1972	Uncharacterized conserved protein		sp|Q9H7Z3|NRDE2_HUMAN	Nuclear exosome regulator NRDE2 OS=Homo sapiens OX=9606 GN=NRDE2 PE=1 SV=3
gene_10650	500917	-0.519802	3.48709	0.0204903	0.0678545	393	745	588	666	834	538	600	711							PL14_4
gene_10651	530122	0.773748	4.20192	0.0212931	0.0698992	594	1737	1752	2106	917	896	883	252							PL14_4
gene_10652	359275	-0.0370238	5.48457	0.711072	0.823735	2053	2967	3272	3109	3170	2921	1941	1695	GO:0003677 | GO:0005622 | GO:0006284 | GO:0004519 | GO:0006281 | GO:0003824 | GO:0003906	DNA binding | intracellular | base-excision repair | endonuclease activity | DNA repair | catalytic activity | DNA-(apurinic or apyrimidinic site) lyase activity	IPR000445 | IPR003265 | IPR004036 | IPR011257	Helix-hairpin-helix motif | HhH-GPD domain | Endonuclease III-like, conserved site-2 | DNA glycosylase	KOG1921	Endonuclease III		sp|Q09907|NTH_SCHPO	Endonuclease III homolog OS=Schizosaccharomyces pombe (strain 972 / ATCC 24843) OX=284812 GN=nth1 PE=1 SV=1
gene_10653	464649	-0.222862	2.49547	0.201565	0.361192	225	448	310	360	501	294	276	232			IPR004305 | IPR013749 | IPR016084 | IPR029056	Thiaminase-2/PQQC | Pyridoxamine kinase/Phosphomethylpyrimidine kinase | Haem oxygenase-like, multi-helical | Ribokinase-like	KOG2598	Phosphomethylpyrimidine kinase		sp|O94266|THI22_SCHPO	Putative hydroxymethylpyrimidine/phosphomethylpyrimidine kinase 2 OS=Schizosaccharomyces pombe (strain 972 / ATCC 24843) OX=284812 GN=SPBP8B7.18c PE=3 SV=1
gene_10654	359215	-0.71404	0.0331775	0.00293407	0.0144628	24	70	53	52	88	56	63	55
gene_10655	464666	-0.388741	4.07555	0.000916727	0.00560803	685	1107	1049	924	1390	1088	880	725			IPR007244	NatC N(alpha)-terminal acetyltransferase, Mak10 subunit	KOG2343	Glucose-repressible protein and related proteins	GH5_22	sp|Q7T322|NAA35_DANRE	N-alpha-acetyltransferase 35, NatC auxiliary subunit OS=Danio rerio OX=7955 GN=naa35 PE=2 SV=1
gene_10656	464669	0.56386	6.49281	1.59089e-07	3.30192e-06	5462	6487	8267	7282	5170	4123	3176	2972	GO:0000166 | GO:0004812 | GO:0005524 | GO:0005737 | GO:0006412 | GO:0006418 | GO:0004830 | GO:0006436	nucleotide binding | aminoacyl-tRNA ligase activity | ATP binding | cytoplasm | translation | tRNA aminoacylation for protein translation | tryptophan-tRNA ligase activity | tryptophanyl-tRNA aminoacylation	IPR002305 | IPR001412 | IPR002306	Aminoacyl-tRNA synthetase, class Ic | Aminoacyl-tRNA synthetase, class I, conserved site | Tryptophan-tRNA ligase	KOG2713	Mitochondrial tryptophanyl-tRNA synthetase	GH0	sp|Q9CYK1|SYWM_MOUSE	Tryptophan--tRNA ligase, mitochondrial OS=Mus musculus OX=10090 GN=Wars2 PE=1 SV=2
gene_10657	464677	-0.653296	2.55293	7.69904e-06	9.54785e-05	190	348	341	304	507	376	353	281
gene_10658	464678	0.0748981	3.01647	0.584553	0.73484	343	627	610	573	612	482	328	282
gene_10659	530156	-0.172247	3.33628	0.334346	0.511913	520	529	699	659	729	783	407	389	GO:0003676 | GO:0004386 | GO:0005524	nucleic acid binding | helicase activity | ATP binding	IPR001650 | IPR022192 | IPR027417	Helicase, C-terminal | Mitochondrial degradasome RNA helicase subunit, C-terminal domain | P-loop containing nucleoside triphosphate hydrolase	KOG0953	Mitochondrial RNA helicase SUV3, DEAD-box superfamily		sp|O94445|SUV3_SCHPO	ATP-dependent RNA helicase suv3, mitochondrial OS=Schizosaccharomyces pombe (strain 972 / ATCC 24843) OX=284812 GN=suv3 PE=3 SV=1
gene_1066	20073	-0.216654	7.39241	0.0621205	0.155628	7708	11590	10924	9710	13512	12690	6931	6315								sp|Q10951|BYR4_SCHPO	Protein byr4 OS=Schizosaccharomyces pombe (strain 972 / ATCC 24843) OX=284812 GN=byr4 PE=1 SV=1
gene_10663	464698	0.467721	6.04646	0.00020544	0.00162043	3793	4451	5765	5650	3708	3060	2531	2355			IPR010754	Optic atrophy 3-like	KOG3335	Predicted coiled-coil protein		sp|Q9P7W0|OPA3_SCHPO	OPA3-like protein OS=Schizosaccharomyces pombe (strain 972 / ATCC 24843) OX=284812 GN=SPBC1703.11 PE=3 SV=1
gene_10664	359384	-0.0814486	2.47925	0.67934	0.804528	279	410	353	337	550	330	199	194	GO:0005515	protein binding	IPR000210	BTB/POZ-like
gene_10665	464704	0.28963	0.352168	0.231442	0.397224	46	113	105	93	81	89	44	30
gene_10667	359114	0.426058	3.0321	0.0117061	0.0441825	377	653	699	703	542	345	378	228	GO:0006808 | GO:0016564	regulation of nitrogen utilization | transcription repressor activity	IPR008030	NmrA-like domain				sp|Q5ZID0|NMRL1_CHICK	NmrA-like family domain-containing protein 1 OS=Gallus gallus OX=9031 GN=NMRAL1 PE=2 SV=1
gene_10668	500929	0.657661	4.18717	3.39287e-06	4.8385e-05	1014	1308	1754	1669	1035	877	568	552	GO:0006810	transport	IPR022775 | IPR016635 | IPR011012	AP complex, mu/sigma subunit | Adaptor protein complex, sigma subunit | Longin-like domain	KOG0935	Clathrin adaptor complex, small subunit		sp|Q7SAQ1|AP2S_NEUCR	AP-2 complex subunit sigma OS=Neurospora crassa (strain ATCC 24698 / 74-OR23-1A / CBS 708.71 / DSM 1257 / FGSC 987) OX=367110 GN=aps-2 PE=3 SV=1
gene_1067	518334	-0.0939346	6.0476	0.379359	0.556813	3071	4318	4727	4357	5052	4560	3077	2182
gene_10671	464710	-0.54882	3.67039	0.00195051	0.0103977	475	808	777	613	1268	639	691	632	GO:0003677 | GO:0005677 | GO:0006342 | GO:0006355 | GO:0006476 | GO:0008270 | GO:0017136 | GO:0051287 | GO:0004407 | GO:0008418 | GO:0008759 | GO:0018748 | GO:0018749 | GO:0043747 | GO:0043748 | GO:0043864 | GO:0047419	DNA binding | chromatin silencing complex | chromatin silencing | regulation of transcription, DNA-dependent | protein amino acid deacetylation | zinc ion binding | NAD-dependent histone deacetylase activity | NAD binding | histone deacetylase activity | protein N-terminal asparagine amidohydrolase activity | UDP-3-O-[3-hydroxymyristoyl] N-acetylglucosamine deacetylase activity | iprodione amidoh…	IPR003000 | IPR026590 | IPR029035	Sirtuin family | Sirtuin family, catalytic core domain | DHS-like NAD/FAD-binding domain	KOG2684	Sirtuin 5 and related class III sirtuins (SIR2 family)		sp|A8NWP2|SIR5_COPC7	NAD-dependent protein deacylase OS=Coprinopsis cinerea (strain Okayama-7 / 130 / ATCC MYA-4618 / FGSC 9003) OX=240176 GN=CC1G_00083 PE=3 SV=2
gene_10674	492491	-0.0129107	7.42041	0.907864	0.951211	8395	12100	12131	11192	11549	12260	7512	5825	GO:0005089 | GO:0005622 | GO:0035023 | GO:0005509	Rho guanyl-nucleotide exchange factor activity | intracellular | regulation of Rho protein signal transduction | calcium ion binding	IPR001452 | IPR000219 | IPR003124 | IPR001849 | IPR000261 | IPR002048	SH3 domain | Dbl homology (DH) domain | WH2 domain | Pleckstrin homology domain | EPS15 homology (EH) | EF-hand domain	KOG4305	RhoGEF GTPase	CBM21	sp|Q5B5B0|PAN1_EMENI	Actin cytoskeleton-regulatory complex protein pan1 OS=Emericella nidulans (strain FGSC A4 / ATCC 38163 / CBS 112.46 / NRRL 194 / M139) OX=227321 GN=pan1 PE=3 SV=1
gene_10675	411086	0.523511	4.59845	0.000410276	0.00288591	1494	1544	2017	2212	1496	1157	879	739	GO:0008440 | GO:0050516	inositol trisphosphate 3-kinase activity | inositol polyphosphate multikinase activity	IPR005522	Inositol polyphosphate kinase	KOG1620	Inositol polyphosphate multikinase, component of the ARGR transcription regulatory complex		sp|P07250|IPMK_YEAST	Inositol polyphosphate multikinase OS=Saccharomyces cerevisiae (strain ATCC 204508 / S288c) OX=559292 GN=ARG82 PE=1 SV=1
gene_10676	116738	-0.125417	2.13225	0.3767	0.554183	169	309	308	298	329	250	212	178
gene_10677	411093	-0.0854365	4.26588	0.468793	0.640484	920	1397	1292	1183	1539	1144	887	708
gene_10678	359098	-0.0463716	0.545629	0.855987	0.920104	85	83	92	96	105	74	49	78
gene_10679	500936	0.11347	2.97996	0.396547	0.574278	418	596	593	487	556	464	341	266
gene_1068	430817	0.410506	6.71603	1.6096e-05	0.000181503	5963	8056	8703	8059	6570	4873	3973	3750			IPR006696	Protein of unknown function DUF423	KOG3472	Predicted small membrane protein		sp|Q9P7G8|YLKC_SCHPO	UPF0382 membrane protein C1782.12c OS=Schizosaccharomyces pombe (strain 972 / ATCC 24843) OX=284812 GN=SPAC1782.12c PE=3 SV=1
gene_10680	359333	-0.0988207	0.220149	0.643166	0.77872	47	75	73	88	81	71	40	57			IPR001810	F-box domain
gene_10681	557404	-0.469435	1.80482	0.00970335	0.037919	139	173	216	221	283	238	146	188			IPR001810	F-box domain
gene_10682	557405	-0.54032	2.94744	0.00919883	0.0363894	281	600	382	363	772	414	469	316	GO:0008152 | GO:0016787 | GO:0004061	metabolic process | hydrolase activity | arylformamidase activity	IPR013094 | IPR029058	Alpha/beta hydrolase fold-3 | Alpha/Beta hydrolase fold	KOG1515	Arylacetamide deacetylase		sp|Q9LFR7|CXE17_ARATH	Probable carboxylesterase 17 OS=Arabidopsis thaliana OX=3702 GN=CXE17 PE=1 SV=1
gene_10683	484441	0.225633	5.64983	0.0339213	0.100306	2535	3536	4194	3693	3152	2906	2240	1604	GO:0004806 | GO:0006629	triacylglycerol lipase activity | lipid metabolic process	IPR002921 | IPR029058	Fungal lipase-like domain | Alpha/Beta hydrolase fold	KOG4540	Putative lipase essential for disintegration of autophagic bodies inside the vacuole	GH37	sp|P0CO61|ATG15_CRYNB	Putative lipase ATG15 OS=Cryptococcus neoformans var. neoformans serotype D (strain B-3501A) OX=283643 GN=ATG15 PE=3 SV=1
gene_10684	411106	0.262668	4.79441	0.0313662	0.0945068	1498	1947	2368	1954	1714	1675	1112	907	GO:0005319 | GO:0006869 | GO:0016021	lipid transporter activity | lipid transport | integral to membrane	IPR007594	RFT1	KOG2864	Nuclear division RFT1 protein		sp|Q5A6N8|RFT1_CANAL	Man(5)GlcNAc(2)-PP-dolichol translocation protein RFT1 OS=Candida albicans (strain SC5314 / ATCC MYA-2876) OX=237561 GN=RFT1 PE=3 SV=1
gene_10685	359113	-0.6615	4.23213	0.000305009	0.00226489	775	1230	834	873	2047	1073	1031	857
gene_10686	557409	0.0500969	7.55902	0.616401	0.756276	9223	12544	14674	12954	12827	11734	8940	6290	GO:0004553 | GO:0005975	hydrolase activity, hydrolyzing O-glycosyl compounds | carbohydrate metabolic process	IPR001547 | IPR017853	Glycoside hydrolase, family 5 | Glycoside hydrolase superfamily			GH5_12	sp|H1AE13|EGCR1_ASPFM	Glucosylceramidase OS=Aspergillus fumigatus OX=746128 GN=egc1 PE=1 SV=1
gene_10687	385948	0.529971	1.42161	0.286223	0.459924	87	385	226	130	165	176	127	17	GO:0008152 | GO:0016787 | GO:0004620 | GO:0016298 | GO:0018731 | GO:0018732 | GO:0018733 | GO:0018734	metabolic process | hydrolase activity | phospholipase activity | lipase activity | 1-oxa-2-oxocycloheptane lactonase activity | sulfolactone hydrolase activity | 3,4-dihydrocoumarin hydrolase activity | butyrolactone hydrolase activity	IPR013094 | IPR029058	Alpha/beta hydrolase fold-3 | Alpha/Beta hydrolase fold	KOG1515	Arylacetamide deacetylase		sp|Q5Z9I2|IMCL1_ORYSJ	Probable isoprenylcysteine alpha-carbonyl methylesterase ICMEL1 OS=Oryza sativa subsp. japonica OX=39947 GN=IMCEL1 PE=2 SV=1
gene_10688	464775	0.418454	0.32906	0.124622	0.256852	71	86	80	118	95	72	24	40
gene_10689	512677	0.476177	0.158177	0.0676198	0.165538	55	106	97	66	98	42	35	26	GO:0006865 | GO:0015171 | GO:0016020	amino acid transport | amino acid transmembrane transporter activity | membrane	IPR002293	Amino acid/polyamine transporter I	KOG1287	Amino acid transporters		sp|P50276|MUP1_YEAST	High-affinity methionine permease OS=Saccharomyces cerevisiae (strain ATCC 204508 / S288c) OX=559292 GN=MUP1 PE=1 SV=1
gene_1069	368194	0.018708	7.60155	0.869626	0.928088	8483	14160	14605	13524	15066	12201	6988	7631	GO:0005634 | GO:0006364 | GO:0008168 | GO:0000179 | GO:0003880 | GO:0008169 | GO:0008170 | GO:0008171 | GO:0008172 | GO:0008173 | GO:0008174 | GO:0008175 | GO:0008276 | GO:0008326 | GO:0008425 | GO:0008649 | GO:0008650 | GO:0009008 | GO:0009383 | GO:0016205 | GO:0016273 | GO:0016274 | GO:0016278 | GO:0016279 | GO:0016300 | GO:0016423 | GO:0016424 | GO:0016426 | GO:0016427 | GO:0016431 | GO:001643…	nucleus | rRNA processing | methyltransferase activity | rRNA (adenine-N6,N6-)-dimethyltransferase activity | C-terminal protein carboxyl methyltransferase activity | C-methyltransferase activity | N-methyltransferase activity | O-methyltransferase activity | S-methyltransferase activity | RNA methyltransferase activity | mRNA methyltransferase activity | tRNA methyltransferase activity | protein…	IPR002877 | IPR012920 | IPR024576 | IPR029063	Ribosomal RNA methyltransferase FtsJ domain | Ribosomal RNA methyltransferase, Spb1, C-terminal | Ribosomal RNA methyltransferase Spb1, domain of unknown function DUF3381 | S-adenosyl-L-methionine-dependent methyltransferase	KOG1098	Putative SAM-dependent rRNA methyltransferase SPB1		sp|Q4P6G5|SPB1_MYCMD	AdoMet-dependent rRNA methyltransferase SPB1 OS=Mycosarcoma maydis OX=5270 GN=SPB1 PE=3 SV=1
gene_10690	484448	-0.397145	4.636	0.0460652	0.125339	974	1976	1351	1257	2321	1206	1557	977	GO:0008152 | GO:0016787 | GO:0004061	metabolic process | hydrolase activity | arylformamidase activity	IPR013094 | IPR029058	Alpha/beta hydrolase fold-3 | Alpha/Beta hydrolase fold	KOG1515	Arylacetamide deacetylase		sp|Q9LFR7|CXE17_ARATH	Probable carboxylesterase 17 OS=Arabidopsis thaliana OX=3702 GN=CXE17 PE=1 SV=1
gene_10691	557414	0.0229557	1.31456	0.926217	0.962653	115	167	192	164	160	126	125	101			IPR001810	F-box domain
gene_10692	557415	0.28789	0.540276	0.134119	0.270164	72	95	121	114	109	82	50	39
gene_10693	385962	0.378366	2.31824	0.0203974	0.067594	270	421	399	350	262	301	172	177
gene_10694	512682	0.825612	0.569687	0.0062241	0.0266872	86	76	174	138	97	39	43	45	GO:0005199 | GO:0005618	structural constituent of cell wall | cell wall	IPR001338	Hydrophobin				sp|A0A1I9QLC7|HYD6_FLAVE	Class I hydrophobin 6 OS=Flammulina velutipes OX=38945 GN=Hyd-6 PE=2 SV=1
gene_10695	411128	1.57798	10.698	1.52162e-24	6.40134e-22	127464	133082	202773	173367	62846	55689	30870	31683	GO:0005199 | GO:0005618	structural constituent of cell wall | cell wall	IPR001338	Hydrophobin				sp|A0A1I9QLC7|HYD6_FLAVE	Class I hydrophobin 6 OS=Flammulina velutipes OX=38945 GN=Hyd-6 PE=2 SV=1
gene_10696	359298	0.400829	1.807	0.00741436	0.0306494	178	259	304	276	224	162	127	124
gene_10697	464811	0.0199887	5.27967	0.858399	0.92141	1835	2562	2800	2874	2963	2164	1584	1564	GO:0003824 | GO:0004741 | GO:0019909	catalytic activity | [pyruvate dehydrogenase (lipoamide)] phosphatase activity | [pyruvate dehydrogenase (lipoamide)] phosphatase regulator activity	IPR001932	Protein phosphatase 2C (PP2C)-like domain	KOG0700	Protein phosphatase 2C/pyruvate dehydrogenase (lipoamide) phosphatase		sp|O14189|PP2C5_SCHPO	Protein phosphatase 2C homolog C10F6.17c OS=Schizosaccharomyces pombe (strain 972 / ATCC 24843) OX=284812 GN=SPAC10F6.17c PE=3 SV=4
gene_10698	530239	0.178661	1.34207	0.319326	0.495079	109	208	196	177	165	132	92	108			IPR001810	F-box domain
gene_10699	117109	0.15786	6.5885	0.20004	0.359325	5415	7772	6446	6246	7876	4988	3908	3168
gene_107	427508	-0.293543	5.51774	0.0119893	0.0449568	2132	2899	2877	2620	3910	3231	2312	1574			IPR018820 | IPR018823	Brefeldin A sensitivity protein-related, domain of unknown function DUF2421 | Domain of unknown function DUF2422	KOG4711	Predicted membrane protein		sp|P87136|YDM5_SCHPO	Uncharacterized protein C57A7.05 OS=Schizosaccharomyces pombe (strain 972 / ATCC 24843) OX=284812 GN=SPAC57A7.05 PE=4 SV=1
gene_1070	20188	0.106735	7.60207	0.312992	0.488306	9558	12402	15458	14470	12455	11913	8207	7249	GO:0003723	RNA binding	IPR004088	K Homology domain, type 1
gene_10700	464828	-0.0256276	2.70376	0.853076	0.917748	321	444	492	394	460	394	290	253
gene_10702	530241	0.570152	3.29449	0.000211543	0.00166345	590	788	835	780	624	542	336	231			IPR001810	F-box domain
gene_10703	385979	0.512869	5.00531	6.02981e-06	7.80522e-05	1843	2561	2611	2676	2107	1657	1130	885			IPR001810	F-box domain
gene_10704	117154	-0.282901	0.968782	0.269937	0.441802	74	152	104	120	189	129	108	45			IPR001810	F-box domain
gene_10705	464842	0.342667	4.2141	0.0140403	0.0505442	853	1512	1461	1567	1311	1021	733	514			IPR001810	F-box domain
gene_10706	512692	-0.00136278	7.01659	0.988918	0.996847	6122	9238	9240	8762	9828	7949	5091	5085			IPR013979 | IPR011387	Translation initiation factor, beta propellor-like domain | Translation initiation factor 2A	KOG2315	Predicted translation initiation factor related to eIF-3a		sp|O74965|EIF2A_SCHPO	Eukaryotic translation initiation factor 2A OS=Schizosaccharomyces pombe (strain 972 / ATCC 24843) OX=284812 GN=SPBC4B4.04 PE=1 SV=1
gene_10707	557427	-0.341631	2.92658	0.0158388	0.0555984	284	450	487	514	669	468	391	303
gene_1071	337830	-0.368869	4.89153	0.0192498	0.0648657	1171	1978	1885	1672	2586	1560	1898	1110	GO:0005215 | GO:0006810 | GO:0016021	transporter activity | transport | integral to membrane	IPR005828 | IPR020846	General substrate transporter | Major facilitator superfamily domain	KOG0252	Inorganic phosphate transporter		sp|Q59Q30|GIT1_CANAL	Glycerophosphoinositol permease 1 OS=Candida albicans (strain SC5314 / ATCC MYA-2876) OX=237561 GN=GIT1 PE=1 SV=1
gene_10711	359482	0.0916591	6.83804	0.383188	0.560236	5648	7769	8346	8597	8045	6898	4243	4560			IPR013979 | IPR011387	Translation initiation factor, beta propellor-like domain | Translation initiation factor 2A	KOG2315	Predicted translation initiation factor related to eIF-3a		sp|O74965|EIF2A_SCHPO	Eukaryotic translation initiation factor 2A OS=Schizosaccharomyces pombe (strain 972 / ATCC 24843) OX=284812 GN=SPBC4B4.04 PE=1 SV=1
gene_10712	411140	-0.0198912	5.93015	0.828879	0.903556	2707	4425	4624	3939	4679	3602	2756	2214			IPR007852	RNA polymerase II accessory factor, Cdc73	KOG3786	RNA polymerase II assessory factor Cdc73p	GT8	sp|Q9UUE7|CDC73_SCHPO	Cell division control protein 73 OS=Schizosaccharomyces pombe (strain 972 / ATCC 24843) OX=284812 GN=cdc73 PE=3 SV=1
gene_10713	530249	-0.678617	0.295275	0.0323677	0.0968906	17	69	64	97	97	94	70	54			IPR001810	F-box domain
gene_10714	557431	-0.781996	4.50996	2.19248e-06	3.28512e-05	690	1259	1251	1167	1754	1624	1173	1411			IPR011701 | IPR020846	Major facilitator superfamily | Major facilitator superfamily domain	KOG0255	Synaptic vesicle transporter SVOP and related transporters (major facilitator superfamily)		sp|A0A0U2UXG3|ITP1_MYCMD	Itaconate transport protein OS=Mycosarcoma maydis OX=5270 GN=ITP1 PE=3 SV=1
gene_10715	359455	1.20621	8.09641	9.93683e-10	3.42867e-08	19621	16927	32144	28837	11050	11076	6327	6834	GO:0005199 | GO:0005618	structural constituent of cell wall | cell wall	IPR001338	Hydrophobin				sp|A0A1I9QLC6|HYD5_FLAVE	Class I hydrophobin 5 OS=Flammulina velutipes OX=38945 GN=Hyd-5 PE=2 SV=1
gene_10716	492513	-0.170408	4.05257	0.303951	0.479189	695	1288	1111	951	1630	1003	644	618			IPR011701 | IPR020846	Major facilitator superfamily | Major facilitator superfamily domain	KOG0255	Synaptic vesicle transporter SVOP and related transporters (major facilitator superfamily)		sp|A0A254TZW7|CEX1_ASPNG	Citrate exporter 1 OS=Aspergillus niger OX=5061 GN=cex1 PE=3 SV=1
gene_10719	464885	-0.192957	0.116332	0.530193	0.691883	31	100	66	61	82	73	66	23			IPR010829	Cerato-platanin
gene_1072	20276	0.0696025	5.57667	0.652356	0.784894	2257	3439	3247	3656	3662	2752	1509	2095	GO:0003700 | GO:0005634 | GO:0006355 | GO:0043565 | GO:0046983	transcription factor activity | nucleus | regulation of transcription, DNA-dependent | sequence-specific DNA binding | protein dimerization activity	IPR004827 | IPR018287	Basic-leucine zipper domain | Hap4 transcription factor, heteromerisation domain				sp|P56095|AP1_KLULA	AP-1-like transcription factor YAP1 OS=Kluyveromyces lactis (strain ATCC 8585 / CBS 2359 / DSM 70799 / NBRC 1267 / NRRL Y-1140 / WM37) OX=284590 GN=YAP1 PE=3 SV=1
gene_10722	512709	0.115023	4.42841	0.653387	0.785421	1047	2316	1203	1214	1314	1574	1071	527			IPR007325	Kynurenine formamidase
gene_10723	512710	-0.22013	5.74121	0.0129785	0.0476853	2346	3530	3551	3306	4179	3372	2683	2103	GO:0004672 | GO:0005524 | GO:0006468 | GO:0004674 | GO:0004682	protein kinase activity | ATP binding | protein amino acid phosphorylation | protein serine/threonine kinase activity | protein kinase CK2 activity	IPR000719 | IPR017441 | IPR008271 | IPR002290 | IPR011009	Protein kinase domain | Protein kinase, ATP binding site | Serine/threonine-protein kinase, active site | Serine/threonine/dual specificity protein kinase, catalytic domain | Protein kinase-like domain	KOG0670	U4/U6-associated splicing factor PRP4		sp|Q07538|PRP4_SCHPO	Serine/threonine-protein kinase prp4 OS=Schizosaccharomyces pombe (strain 972 / ATCC 24843) OX=284812 GN=prp4 PE=1 SV=2
gene_10724	557441	-0.0700353	6.18089	0.492848	0.66158	3689	4956	5030	4419	5021	4870	3256	2753	GO:0000775 | GO:0005634 | GO:0045132	chromosome, pericentric region | nucleus | meiotic chromosome segregation	IPR011515	Shugoshin, C-terminal
gene_10725	386004	-0.197764	5.43463	0.071785	0.172717	1802	2677	3188	2765	3010	2892	2174	1731
gene_10726	464922	-0.0521504	4.59687	0.714969	0.826787	1085	1567	1711	1765	1689	1341	988	1149
gene_1073	486847	0.41267	7.23345	5.94143e-05	0.000562661	8927	10815	12797	11376	8904	8363	5479	4905			IPR002885	Pentatricopeptide repeat	KOG4197	FOG: PPR repeat		sp|Q76C99|RF1_ORYSI	Protein Rf1, mitochondrial OS=Oryza sativa subsp. indica OX=39946 GN=Rf1 PE=2 SV=1
gene_10732	557445	0.589393	0.392339	0.00684259	0.0287531	97	93	110	86	71	55	51	39
gene_10733	117431	0.471487	5.7051	0.000710953	0.00455293	3133	3641	4480	4224	3289	3022	1552	1650			IPR011701 | IPR020846	Major facilitator superfamily | Major facilitator superfamily domain	KOG0254	Predicted transporter (major facilitator superfamily)		sp|Q09752|FNX1_SCHPO	Multidrug resistance protein fnx1 OS=Schizosaccharomyces pombe (strain 972 / ATCC 24843) OX=284812 GN=fnx1 PE=2 SV=2
gene_10734	464940	-1.11999	-0.173304	0.0166338	0.0578876	21	31	46	49	56	22	82	74			IPR010829	Cerato-platanin				sp|O74238|SNP1_PHANO	Protein SnodProt1 OS=Phaeosphaeria nodorum (strain SN15 / ATCC MYA-4574 / FGSC 10173) OX=321614 GN=SNOG_13722 PE=2 SV=1
gene_10735	117487	0.197546	0.916784	0.315089	0.490178	124	124	124	127	120	110	86	55
gene_10738	530286	-0.610661	1.36146	0.00385253	0.0180776	87	180	127	130	217	134	172	124			IPR001810	F-box domain
gene_10739	411190	-0.268525	1.50364	0.100349	0.219474	128	170	162	193	246	168	145	105	GO:0008152 | GO:0016491 | GO:0000252 | GO:0000253 | GO:0004033 | GO:0004448 | GO:0004495 | GO:0008875 | GO:0016229 | GO:0018451 | GO:0018452 | GO:0018453 | GO:0032442 | GO:0033764 | GO:0033765 | GO:0043713 | GO:0048258 | GO:0051990	metabolic process | oxidoreductase activity | C-3 sterol dehydrogenase (C-4 sterol decarboxylase) activity | 3-keto sterol reductase activity | aldo-keto reductase activity | isocitrate dehydrogenase activity | mevaldate reductase activity | gluconate dehydrogenase activity | steroid dehydrogenase activity | epoxide dehydrogenase activity | 5-exo-hydroxycamphor dehydrogenase activity | 2-hydroxyt…	IPR002198	Short-chain dehydrogenase/reductase SDR	KOG1205	Predicted dehydrogenase		sp|O74628|YQ53_SCHPO	Uncharacterized oxidoreductase C162.03 OS=Schizosaccharomyces pombe (strain 972 / ATCC 24843) OX=284812 GN=SPCC162.03 PE=3 SV=1
gene_1074	339873	-0.203	3.51435	0.143772	0.283399	543	672	751	746	872	771	585	403	GO:0003824 | GO:0008152 | GO:0003987	catalytic activity | metabolic process | acetate-CoA ligase activity	IPR000873	AMP-dependent synthetase/ligase				sp|A0A0C2W6G2|IBOA_AMAMK	AMP-binding domain-containing enzyme iboA OS=Amanita muscaria (strain Koide BX008) OX=946122 GN=iboA PE=2 SV=1
gene_10740	117523	0.123202	1.70033	0.425195	0.600488	177	241	230	210	248	202	118	105			IPR001810	F-box domain
gene_10742	500973	0.226222	-0.0879639	0.489997	0.659479	65	57	60	65	38	50	34	49	GO:0004289 | GO:0006508 | GO:0008236 | GO:0019131	subtilase activity | proteolysis | serine-type peptidase activity | tripeptidyl-peptidase I activity	IPR000209 | IPR015366 | IPR030400 | IPR009020	Peptidase S8/S53 domain | Peptidase S53, propeptide | Sedolisin domain | Proteinase inhibitor, propeptide				sp|Q70GH4|SED3_ASPFU	Tripeptidyl-peptidase sed3 OS=Aspergillus fumigatus (strain ATCC MYA-4609 / CBS 101355 / FGSC A1100 / Af293) OX=330879 GN=sed3 PE=1 SV=1
gene_10743	557454	0.000508613	5.26725	0.997415	1	1917	2324	3049	2589	2567	2559	1657	1445			IPR015010 | IPR009057	Rap1 Myb domain | Homeodomain-like	KOG1808	AAA ATPase containing von Willebrand factor type A (vWA) domain		sp|O94248|MDN1_SCHPO	Midasin OS=Schizosaccharomyces pombe (strain 972 / ATCC 24843) OX=284812 GN=mdn1 PE=1 SV=1
gene_10745	557456	1.42456	4.05135	3.8221e-11	1.77145e-09	1322	1224	1826	1738	573	726	388	265	GO:0004553 | GO:0005975 | GO:0003824 | GO:0030246 | GO:0004558	hydrolase activity, hydrolyzing O-glycosyl compounds | carbohydrate metabolic process | catalytic activity | carbohydrate binding | alpha-glucosidase activity	IPR000322 | IPR025887 | IPR030458 | IPR017853 | IPR011013	Glycoside hydrolase family 31 | Glycoside hydrolase family 31, N-terminal domain | Glycosyl hydrolases family 31, active site | Glycoside hydrolase superfamily | Galactose mutarotase-like domain	KOG1065	Maltase glucoamylase and related hydrolases, glycosyl hydrolase family 31	GH31_1	sp|Q4WRH9|AGDC_ASPFU	Probable alpha/beta-glucosidase agdC OS=Aspergillus fumigatus (strain ATCC MYA-4609 / CBS 101355 / FGSC A1100 / Af293) OX=330879 GN=agdC PE=3 SV=1
gene_10746	359156	0.125331	2.00953	0.487149	0.65702	196	330	329	222	347	201	159	132	GO:0005199 | GO:0005618	structural constituent of cell wall | cell wall	IPR001338 | IPR019778	Hydrophobin | Hydrophobin, conserved site				sp|Q3HS87|HAH2_HETAN	Class I hydrophobin 2 OS=Heterobasidion annosum OX=13563 GN=Hah2 PE=2 SV=1
gene_10747	464986	0.000910944	1.43219	0.977372	0.990937	151	177	168	182	214	162	107	96
gene_10748	464989	-0.0534029	1.4207	0.751611	0.852814	136	190	178	161	212	139	129	99	GO:0004672 | GO:0005524 | GO:0006468 | GO:0004674 | GO:0004691 | GO:0005952	protein kinase activity | ATP binding | protein amino acid phosphorylation | protein serine/threonine kinase activity | cAMP-dependent protein kinase activity | cAMP-dependent protein kinase complex	IPR000719 | IPR017441 | IPR008271 | IPR002290 | IPR011009	Protein kinase domain | Protein kinase, ATP binding site | Serine/threonine-protein kinase, active site | Serine/threonine/dual specificity protein kinase, catalytic domain | Protein kinase-like domain	KOG0603	Ribosomal protein S6 kinase		sp|Q8C050|KS6A5_MOUSE	Ribosomal protein S6 kinase alpha-5 OS=Mus musculus OX=10090 GN=Rps6ka5 PE=1 SV=2
gene_1075	20332	-0.549947	6.10501	5.30183e-09	1.54219e-07	2552	3786	4106	3990	5670	4634	3778	3258	GO:0016020	membrane	IPR000620	EamA domain	KOG2765	Predicted membrane protein		sp|Q03730|YMB8_YEAST	Uncharacterized vacuolar membrane protein YML018C OS=Saccharomyces cerevisiae (strain ATCC 204508 / S288c) OX=559292 GN=YML018C PE=1 SV=1
gene_10753	386047	-0.0438211	1.6377	0.803343	0.8882	133	260	209	185	245	187	146	101	GO:0004672 | GO:0005524 | GO:0006468 | GO:0004674 | GO:0004682	protein kinase activity | ATP binding | protein amino acid phosphorylation | protein serine/threonine kinase activity | protein kinase CK2 activity	IPR000719 | IPR017441 | IPR008271 | IPR002290 | IPR011009	Protein kinase domain | Protein kinase, ATP binding site | Serine/threonine-protein kinase, active site | Serine/threonine/dual specificity protein kinase, catalytic domain | Protein kinase-like domain	KOG0603	Ribosomal protein S6 kinase		sp|Q8C050|KS6A5_MOUSE	Ribosomal protein S6 kinase alpha-5 OS=Mus musculus OX=10090 GN=Rps6ka5 PE=1 SV=2
gene_10754	359575	-0.36888	1.25869	0.041395	0.115948	110	138	140	140	182	141	110	128			IPR001810	F-box domain
gene_1076	20305	-0.222302	5.78541	0.0144592	0.0518032	2369	3770	3463	3531	4232	3497	2658	2293
gene_10766	463142	-0.299993	5.24648	0.00914553	0.0362048	1717	2114	2443	2433	2851	2445	1846	1723	GO:0008271 | GO:0008272 | GO:0016020 | GO:0005215 | GO:0006810 | GO:0016021	secondary active sulfate transmembrane transporter activity | sulfate transport | membrane | transporter activity | transport | integral to membrane	IPR011547 | IPR002645 | IPR030402 | IPR001902	Sulphate transporter | STAS domain | Sulfate transporter N-terminal domain with GLY motif | Sulphate anion transporter	KOG0236	Sulfate/bicarbonate/oxalate exchanger SAT-1 and related transporters (SLC26 family)		sp|P53394|SULX_YEAST	Putative sulfate transporter YPR003C OS=Saccharomyces cerevisiae (strain ATCC 204508 / S288c) OX=559292 GN=YPR003C PE=1 SV=1
gene_1077	338357	0.141933	6.80353	0.161966	0.307834	5771	8021	8608	7711	8153	7134	4435	3511
gene_10771	500656	1.50946	5.64715	1.4953e-10	6.03529e-09	3818	3180	5855	6038	1898	2040	875	904
gene_10772	463148	0.429406	4.7196	0.000384523	0.00273651	1543	1853	2283	2050	1680	1360	932	858
gene_10773	500657	0.0253888	0.997629	0.911634	0.953567	76	156	134	150	139	125	113	45
gene_10774	358959	-0.0391953	6.5496	0.686124	0.809058	4528	6391	6804	6030	6460	6160	4501	3251
gene_10775	492311	0.174333	9.25842	0.072119	0.173181	31497	41088	49184	45225	41627	34616	24701	22341	GO:0004289 | GO:0006508 | GO:0042802 | GO:0043086 | GO:0004262	subtilase activity | proteolysis | identical protein binding | negative regulation of catalytic activity | cerevisin activity	IPR000209 | IPR010259 | IPR023827 | IPR022398 | IPR023828 | IPR009020	Peptidase S8/S53 domain | Peptidase S8 propeptide/proteinase inhibitor I9 | Peptidase S8, subtilisin, Asp-active site | Peptidase S8, subtilisin, His-active site | Peptidase S8, subtilisin, Ser-active site | Proteinase inhibitor, propeptide	KOG1153	Subtilisin-related protease/Vacuolar protease B		sp|C5P4Z8|SUB8_COCP7	Subtilisin-like protease CPC735_031240 OS=Coccidioides posadasii (strain C735) OX=222929 GN=CPC735_031240 PE=3 SV=1
gene_10776	463160	-0.386293	4.63207	0.022277	0.0724079	885	1760	1522	1436	2309	1208	1253	1212	GO:0003998	acylphosphatase activity	IPR001792 | IPR017968	Acylphosphatase-like domain | Acylphosphatase, conserved site	KOG3360	Acylphosphatase		sp|P35744|ACYP2_CAVPO	Acylphosphatase-2 OS=Cavia porcellus OX=10141 GN=ACYP2 PE=1 SV=2
gene_10777	463161	0.324636	5.8111	0.00669042	0.0282003	2840	4149	4722	4421	3676	2588	2073	2212
gene_10778	410445	0.0579121	2.51778	0.740523	0.845231	259	445	394	405	343	310	311	206			IPR028071	Macro-like domain
gene_10779	110220	-0.290735	0.804267	0.223071	0.387478	75	134	93	96	137	93	120	54
gene_1078	550046	-0.0741033	3.37005	0.576874	0.728123	475	773	685	657	803	573	451	434			IPR020588 | IPR027417	DNA recombination and repair protein RecA-like, ATP-binding domain | P-loop containing nucleoside triphosphate hydrolase	KOG2859	DNA repair protein, member of the recA/RAD51 family		sp|Q9CX47|XRCC2_MOUSE	DNA repair protein XRCC2 OS=Mus musculus OX=10090 GN=Xrcc2 PE=1 SV=1
gene_10780	529217	-0.721858	0.854284	0.000620917	0.00406439	61	98	82	107	190	94	103	91
gene_10781	110227	-0.307936	1.87827	0.12881	0.262656	151	288	196	208	316	170	208	163
gene_10787	358712	-0.00894957	8.81634	0.961962	0.982533	20417	27817	29420	38196	37300	22373	15318	21672			IPR018108 | IPR023395	Mitochondrial substrate/solute carrier | Mitochondrial carrier domain	KOG0756	Mitochondrial tricarboxylate/dicarboxylate carrier proteins		sp|G3YAF3|CTPC_ASPNA	Mitochondrial citrate transporter C OS=Aspergillus niger (strain ATCC 1015 / CBS 113.46 / FGSC A1144 / LSHB Ac4 / NCTC 3858a / NRRL 328 / USDA 3528.7) OX=380704 GN=ctpC PE=3 SV=1
gene_10789	557087	0.0916921	3.69819	0.460069	0.632049	627	922	943	951	858	790	562	469
gene_1079	550047	-0.820933	2.94894	5.2739e-06	6.97532e-05	231	377	350	488	688	495	465	423	GO:0003824 | GO:0008152	catalytic activity | metabolic process	IPR000873	AMP-dependent synthetase/ligase				sp|A0A0C2W6G2|IBOA_AMAMK	AMP-binding domain-containing enzyme iboA OS=Amanita muscaria (strain Koide BX008) OX=946122 GN=iboA PE=2 SV=1
gene_10792	512259	0.0912428	6.67925	0.442963	0.615646	5396	7204	6873	7552	6705	7088	3984	3615
gene_10794	410451	0.728852	4.32891	4.50797e-05	0.000444218	1284	1425	1850	1832	1223	1070	497	540	GO:0015105 | GO:0016021	arsenite transmembrane transporter activity | integral to membrane	IPR000802	Arsenical pump membrane protein, ArsB				sp|P52146|ARSB2_ECOLX	Arsenical pump membrane protein OS=Escherichia coli OX=562 GN=arsB PE=4 SV=1
gene_10795	484234	-0.239139	5.75198	0.0177229	0.0608835	2334	3458	3628	3325	4147	3923	2415	2112	GO:0003677 | GO:0005524 | GO:0003676 | GO:0004386	DNA binding | ATP binding | nucleic acid binding | helicase activity	IPR000330 | IPR001650 | IPR014001 | IPR027417	SNF2-related | Helicase, C-terminal | Helicase superfamily 1/2, ATP-binding domain | P-loop containing nucleoside triphosphate hydrolase	KOG0391	SNF2 family DNA-dependent ATPase		sp|P0CO18|SWR1_CRYNJ	Helicase SWR1 OS=Cryptococcus neoformans var. neoformans serotype D (strain JEC21 / ATCC MYA-565) OX=214684 GN=SWR1 PE=3 SV=2
gene_10796	424026	-0.19633	2.07898	0.263048	0.434166	193	235	308	269	341	320	179	142								sp|Q4P328|SWR1_MYCMD	Helicase SWR1 OS=Mycosarcoma maydis OX=5270 GN=SWR1 PE=3 SV=1
gene_108	391517	0.026278	6.02792	0.813817	0.894771	3216	4645	4905	4168	5130	3240	2813	2653	GO:0016071 | GO:0030529	mRNA metabolic process | ribonucleoprotein complex	IPR001163 | IPR006649 | IPR010920	Ribonucleoprotein LSM domain | Ribonucleoprotein LSM domain, eukaryotic/archaea-type | Like-Sm (LSM) domain	KOG1783	Small nuclear ribonucleoprotein F		sp|B0DWN3|LSM6_LACBS	U6 snRNA-associated Sm-like protein LSm6 OS=Laccaria bicolor (strain S238N-H82 / ATCC MYA-4686) OX=486041 GN=LSM6 PE=3 SV=1
gene_1080	494716	0.0429032	1.29195	0.817608	0.896587	115	158	188	171	208	134	81	96
gene_10805	500669	-0.206809	1.17464	0.221218	0.385531	102	154	158	119	181	157	97	83
gene_10806	463230	0.324078	1.86344	0.046165	0.125548	189	324	235	283	260	177	135	120
gene_10807	110434	0.0237449	3.68166	0.868367	0.927468	584	919	922	913	1077	745	462	491
gene_10808	557094	-0.278747	3.01023	0.0548218	0.142129	351	509	457	547	602	531	365	371
gene_1081	20387	-1.10907	6.82001	5.95912e-09	1.70631e-07	2872	6009	4992	4841	12551	6333	9063	5116
gene_10810	424034	0.38079	7.59233	0.00724766	0.0301311	10458	15560	16510	13746	10838	11741	8665	4892
gene_10811	319544	0.333991	4.29951	0.0125479	0.0465252	1076	1380	1764	1416	1123	1107	818	646
gene_10812	385295	-0.123836	5.1902	0.265061	0.436041	1558	2744	2494	2258	2853	2070	1858	1376
gene_10813	463266	-0.054943	6.30246	0.569888	0.722164	3515	6220	5184	5114	5932	4708	3765	2881	GO:0004672 | GO:0005524 | GO:0006468 | GO:0004674 | GO:0004691 | GO:0005952	protein kinase activity | ATP binding | protein amino acid phosphorylation | protein serine/threonine kinase activity | cAMP-dependent protein kinase activity | cAMP-dependent protein kinase complex	IPR000719 | IPR017441 | IPR008271 | IPR000961 | IPR002290 | IPR011009	Protein kinase domain | Protein kinase, ATP binding site | Serine/threonine-protein kinase, active site | AGC-kinase, C-terminal | Serine/threonine/dual specificity protein kinase, catalytic domain | Protein kinase-like domain	KOG0616	cAMP-dependent protein kinase catalytic subunit (PKA)	GT0	sp|G1X456|KAPB_ARTOA	cAMP-dependent protein kinase catalytic subunit OS=Arthrobotrys oligospora (strain ATCC 24927 / CBS 115.81 / DSM 1491) OX=756982 GN=TPK2 PE=2 SV=1
gene_10814	492318	-0.0177158	2.75526	0.927339	0.963361	229	559	550	425	555	423	289	217
gene_10815	557100	-0.116334	0.102487	0.616264	0.756242	50	69	70	68	85	76	36	39
gene_10816	110578	0.0105409	3.73308	0.93151	0.965123	656	952	946	868	936	817	608	475
gene_10819	110601	0.0525574	3.03968	0.694902	0.814579	397	554	600	596	572	510	330	313
gene_1082	20432	0.0408311	6.21371	0.669742	0.798173	3742	5168	5229	5164	5209	4716	2974	2819								sp|Q12516|SRF1_YEAST	Regulator of phospholipase D SRF1 OS=Saccharomyces cerevisiae (strain ATCC 204508 / S288c) OX=559292 GN=SRF1 PE=1 SV=1
gene_10822	500682	1.79936	0.44445	3.11259e-10	1.18213e-08	124	85	158	145	37	35	34	18
gene_10823	484239	0.458775	9.29907	0.00144463	0.00812408	36844	42022	56914	51003	31573	37144	22740	20802	GO:0005515	protein binding	IPR013069 | IPR000210 | IPR011333	BTB/POZ | BTB/POZ-like | BTB/POZ fold
gene_10824	463288	0.293848	9.04296	0.00234313	0.0120721	28062	41476	42697	37389	32588	31330	20903	17017								sp|Q2EG98|PK1L3_MOUSE	Polycystin-1-like protein 3 OS=Mus musculus OX=10090 GN=Pkd1l3 PE=1 SV=3
gene_10826	492321	0.926876	3.4584	5.10991e-05	0.000491576	497	1334	1070	886	728	448	240	270			IPR008701	Necrosis inducing protein				sp|L7NCS1|NLP10_PHYCP	NLP effector protein 10 OS=Phytophthora capsici OX=4784 GN=NLP10 PE=2 SV=1
gene_10827	110703	-0.267547	3.74315	0.153532	0.295813	644	878	655	910	1252	706	569	624			IPR019261 | IPR012664	Domain of unknown function DUF2263 | Conserved hypothetical protein CHP02452
gene_10828	463298	0.38349	3.89123	0.0071709	0.0298573	773	1147	1236	1172	990	860	586	380
gene_10829	463299	0.406163	3.83584	0.02611	0.0820585	861	851	1138	1279	767	875	535	441
gene_1083	430869	0.0915305	5.24472	0.5212	0.684784	1761	2613	2851	2882	2471	1922	1520	1745			IPR019331	NEFA-interacting nuclear protein NIP30, N-terminal	KOG4036	Uncharacterized conserved protein		sp|Q91WE2|PIP30_MOUSE	PSME3-interacting protein OS=Mus musculus OX=10090 GN=Psme3ip1 PE=1 SV=1
gene_10830	110715	0.0920703	1.01086	0.680449	0.805232	102	109	118	193	150	109	85	70
gene_10833	110736	-0.0672128	1.90276	0.655419	0.787391	167	295	234	239	256	208	193	146
gene_10834	110742	-0.117416	5.39279	0.578988	0.730018	1859	2658	2726	3144	2826	2122	1514	2491			IPR025386	Domain of unknown function DUF4098
gene_10835	463312	-0.279708	2.8323	0.0912638	0.204432	276	507	434	447	686	490	312	240
gene_10836	463317	0.0467468	2.6954	0.798255	0.884631	282	532	417	468	528	303	338	204	GO:0008152 | GO:0008168 | GO:0004164 | GO:0017183	metabolic process | methyltransferase activity | diphthine synthase activity | peptidyl-diphthamide biosynthetic process from peptidyl-histidine	IPR000878 | IPR004551	Tetrapyrrole methylase | Diphthine synthase	KOG3123	Diphthine synthase		sp|Q4HZI0|DPH5_GIBZE	Diphthine methyl ester synthase OS=Gibberella zeae (strain ATCC MYA-4620 / CBS 123657 / FGSC 9075 / NRRL 31084 / PH-1) OX=229533 GN=DPH5 PE=3 SV=1
gene_10837	463320	0.359436	5.42748	0.0106452	0.0408121	2410	2920	3460	3589	2440	2109	1581	1739	GO:0016972	thiol oxidase activity	IPR017905	ERV/ALR sulfhydryl oxidase domain	KOG3355	Mitochondrial sulfhydryl oxidase involved in the biogenesis of cytosolic Fe/S proteins		sp|Q12284|ERV2_YEAST	FAD-linked sulfhydryl oxidase ERV2 OS=Saccharomyces cerevisiae (strain ATCC 204508 / S288c) OX=559292 GN=ERV2 PE=1 SV=1
gene_10838	484245	-0.440978	7.14594	0.000560424	0.00374689	5472	10199	8039	7407	13819	8334	7618	5715	GO:0000166 | GO:0004812 | GO:0005524 | GO:0005737 | GO:0006412 | GO:0006418 | GO:0003676 | GO:0004816 | GO:0006421	nucleotide binding | aminoacyl-tRNA ligase activity | ATP binding | cytoplasm | translation | tRNA aminoacylation for protein translation | nucleic acid binding | asparagine-tRNA ligase activity | asparaginyl-tRNA aminoacylation	IPR004364 | IPR004365 | IPR006195 | IPR012340 | IPR004522	Aminoacyl-tRNA synthetase, class II (D/K/N) | OB-fold nucleic acid binding domain, AA-tRNA synthetase-type | Aminoacyl-tRNA synthetase, class II | Nucleic acid-binding, OB-fold | Asparagine-tRNA ligase	KOG0555	Asparaginyl-tRNA synthetase	GH71	sp|P38707|SYNC_YEAST	Asparagine--tRNA ligase, cytoplasmic OS=Saccharomyces cerevisiae (strain ATCC 204508 / S288c) OX=559292 GN=DED81 PE=1 SV=1
gene_10839	500691	-0.805456	6.1627	3.45467e-08	8.6867e-07	2179	4618	3305	3484	5912	4898	4177	4032			IPR001810	F-box domain
gene_1084	393667	0.180154	5.86425	0.0593564	0.150636	3068	3983	4634	4192	3850	3331	2492	2015			IPR019148	Nuclear protein DGCR14	KOG2627	Nuclear protein ES2		sp|O44424|ESS2_DROME	Splicing factor ESS-2 homolog OS=Drosophila melanogaster OX=7227 GN=Es2 PE=1 SV=2
gene_10840	512293	0.156441	6.30377	0.117645	0.245666	3595	5884	6453	5700	4965	4313	3560	2943	GO:0016071 | GO:0030529	mRNA metabolic process | ribonucleoprotein complex	IPR001163 | IPR006649 | IPR010920	Ribonucleoprotein LSM domain | Ribonucleoprotein LSM domain, eukaryotic/archaea-type | Like-Sm (LSM) domain	KOG3293	Small nuclear ribonucleoprotein (snRNP)		sp|Q9QXA5|LSM4_MOUSE	U6 snRNA-associated Sm-like protein LSm4 OS=Mus musculus OX=10090 GN=Lsm4 PE=1 SV=1
gene_10841	463341	-0.0614587	4.50128	0.574865	0.726586	1019	1583	1585	1532	1709	1399	975	885
gene_10842	484248	0.111311	1.69806	0.543988	0.703327	190	262	218	178	252	173	151	96	GO:0004650 | GO:0005975 | GO:0047911	polygalacturonase activity | carbohydrate metabolic process | galacturan 1,4-alpha-galacturonidase activity	IPR000743 | IPR006626 | IPR011050	Glycoside hydrolase, family 28 | Parallel beta-helix repeat | Pectin lyase fold/virulence factor			GH28	sp|Q4WCZ8|PGLRX_ASPFU	Probable exopolygalacturonase X OS=Aspergillus fumigatus (strain ATCC MYA-4609 / CBS 101355 / FGSC A1100 / Af293) OX=330879 GN=pgaX PE=3 SV=2
gene_10843	463345	0.608603	6.34563	2.4129e-07	4.72981e-06	5006	5771	7469	6875	4571	3899	2596	2668
gene_10844	557122	-0.111517	3.71179	0.383222	0.560236	593	908	902	838	1017	725	586	566
gene_10845	358990	-0.0371331	3.84678	0.805313	0.889397	633	1096	929	1010	1025	806	563	675
gene_10846	110887	-0.759292	3.21537	3.22707e-05	0.000330812	317	580	429	455	775	538	573	534	GO:0003700 | GO:0005634 | GO:0006355 | GO:0008270 | GO:0043565	transcription factor activity | nucleus | regulation of transcription, DNA-dependent | zinc ion binding | sequence-specific DNA binding	IPR000679	Zinc finger, GATA-type	KOG1601	GATA-4/5/6 transcription factors		sp|Q91428|GATA3_DANRE	Transcription factor GATA-3 OS=Danio rerio OX=7955 GN=gata3 PE=2 SV=1
gene_10847	463349	-0.0115796	2.5445	0.960655	0.982156	307	442	361	366	488	317	273	192
gene_10848	557124	-0.504133	4.09437	0.000683788	0.00440995	715	1014	867	1015	1235	1361	844	800
gene_10849	110927	-0.409784	0.441308	0.0617877	0.155079	38	79	97	86	111	68	77	65	GO:0051118	glucan endo-1,3-alpha-glucosidase activity	IPR005197	Glycoside hydrolase, family 71			GH71	sp|O13716|AGN1_SCHPO	Glucan endo-1,3-alpha-glucosidase agn1 OS=Schizosaccharomyces pombe (strain 972 / ATCC 24843) OX=284812 GN=agn1 PE=1 SV=2
gene_1085	20490	0.131489	6.49529	0.234554	0.401432	4967	6025	6874	6203	6058	5903	3705	2960					KOG1853	LIS1-interacting protein NUDE		sp|P0CP38|NDE1_CRYNJ	Nuclear distribution protein nudE homolog 1 OS=Cryptococcus neoformans var. neoformans serotype D (strain JEC21 / ATCC MYA-565) OX=214684 GN=NDE1 PE=3 SV=1
gene_10850	385352	0.285522	6.38114	0.00553708	0.0243036	4706	5911	6643	6155	5239	4942	3071	2873			IPR015947	PUA-like domain
gene_10851	463366	0.566673	1.0379	0.0338665	0.100225	158	121	153	168	107	127	80	40
gene_10858	463386	-0.739164	1.04867	0.0106806	0.0409335	77	97	92	128	160	108	190	77	GO:0005515 | GO:0008270	protein binding | zinc ion binding	IPR024518 | IPR001841 | IPR017907 | IPR006616	Domain of unknown function DUF3421 | Zinc finger, RING-type | Zinc finger, RING-type, conserved site | DM9 repeat
gene_10859	557132	-2.24049	1.61185	3.52534e-12	2.02949e-10	45	88	63	82	317	218	393	131	GO:0005515 | GO:0008270	protein binding | zinc ion binding	IPR001841 | IPR017907	Zinc finger, RING-type | Zinc finger, RING-type, conserved site	KOG0320	Predicted E3 ubiquitin ligase
gene_1086	430877	0.313658	4.63862	0.0388505	0.110233	1171	1990	1891	2106	1808	1060	912	964	GO:0003723	RNA binding	IPR019495 | IPR003029 | IPR012340	Exosome complex component CSL4 | Ribosomal protein S1, RNA-binding domain | Nucleic acid-binding, OB-fold	KOG3409	Exosomal 3'-5' exoribonuclease complex, subunit ski4 (Csl4)		sp|O59821|CSL4_SCHPO	Exosome complex component csl4 OS=Schizosaccharomyces pombe (strain 972 / ATCC 24843) OX=284812 GN=csl4 PE=3 SV=2
gene_10860	111094	-0.303034	0.679396	0.178987	0.331936	64	89	127	84	149	101	88	44			IPR019438	Protein of unknown function DUF2419	KOG2524	Cobyrinic acid a,c-diamide synthase		sp|G3X8U3|QNG1_MOUSE	Queuosine 5'-phosphate N-glycosylase/hydrolase OS=Mus musculus OX=10090 GN=QNG1 PE=1 SV=1
gene_10862	463393	-2.06414	8.28094	4.05994e-08	9.93458e-07	3375	13904	6721	8113	47192	13042	27203	20035
gene_10863	463396	-2.24541	4.81723	3.13296e-16	3.46144e-14	327	835	586	845	3190	1654	2456	2250	GO:0004672 | GO:0005524 | GO:0006468	protein kinase activity | ATP binding | protein amino acid phosphorylation	IPR000719 | IPR011009	Protein kinase domain | Protein kinase-like domain
gene_10864	500703	0.00888153	5.24365	0.949812	0.975636	1675	3188	2642	2357	3250	2047	1446	1485			IPR019438	Protein of unknown function DUF2419	KOG2524	Cobyrinic acid a,c-diamide synthase		sp|Q9HDZ9|QNG1_SCHPO	Queuosine 5'-phosphate N-glycosylase/hydrolase OS=Schizosaccharomyces pombe (strain 972 / ATCC 24843) OX=284812 GN=SPAC589.05c PE=3 SV=1
gene_10865	410533	-0.162375	7.65427	0.0969504	0.214011	8647	14881	13216	12466	16112	11668	10355	7582	GO:0005524 | GO:0006457 | GO:0051082 | GO:0005515 | GO:0044267	ATP binding | protein folding | unfolded protein binding | protein binding | cellular protein metabolic process	IPR002423 | IPR002194 | IPR027409 | IPR012721	Chaperonin Cpn60/TCP-1 family | Chaperonin TCP-1, conserved site | GroEL-like apical domain | T-complex protein 1, theta subunit	KOG0362	Chaperonin complex component, TCP-1 theta subunit (CCT8)		sp|P78921|TCPQ_SCHPO	Probable T-complex protein 1 subunit theta OS=Schizosaccharomyces pombe (strain 972 / ATCC 24843) OX=284812 GN=cct8 PE=2 SV=3
gene_10866	557137	0.0472164	8.14714	0.647604	0.781326	14064	19042	20964	19969	19143	16986	11336	11741
gene_10867	463408	-0.638647	6.29915	1.84899e-06	2.84849e-05	3191	4489	4092	3975	6520	4946	4028	4527
gene_10868	424076	-0.205708	3.43973	0.132913	0.268427	478	731	703	679	943	671	442	459	GO:0004672 | GO:0005524 | GO:0006468 | GO:0004674	protein kinase activity | ATP binding | protein amino acid phosphorylation | protein serine/threonine kinase activity	IPR000719 | IPR002290 | IPR011009	Protein kinase domain | Serine/threonine/dual specificity protein kinase, catalytic domain | Protein kinase-like domain				sp|Q9LSS0|LRK17_ARATH	L-type lectin-domain containing receptor kinase I.7 OS=Arabidopsis thaliana OX=3702 GN=LECRK17 PE=2 SV=1
gene_1087	430881	0.260534	9.50166	0.0274974	0.0852754	38595	46499	61439	56465	46176	39727	27238	27257	GO:0008152 | GO:0008415 | GO:0005515 | GO:0004742 | GO:0006090 | GO:0045254 | GO:0009351 | GO:0030523	metabolic process | acyltransferase activity | protein binding | dihydrolipoyllysine-residue acetyltransferase activity | pyruvate metabolic process | pyruvate dehydrogenase complex | dihydrolipoamide S-acyltransferase complex | dihydrolipoamide S-acyltransferase activity	IPR001078 | IPR000089 | IPR004167 | IPR003016 | IPR011053 | IPR006257	2-oxoacid dehydrogenase acyltransferase, catalytic domain | Biotin/lipoyl attachment | E3-binding domain | 2-oxo acid dehydrogenase, lipoyl-binding site | Single hybrid motif | Dihydrolipoyllysine-residue acetyltransferase component of pyruvate dehydrogenase complex	KOG0557	Dihydrolipoamide acetyltransferase		sp|O59816|ODP2_SCHPO	Dihydrolipoyllysine-residue acetyltransferase component of pyruvate dehydrogenase complex, mitochondrial OS=Schizosaccharomyces pombe (strain 972 / ATCC 24843) OX=284812 GN=lat1 PE=3 SV=1
gene_10870	111183	-0.0871742	6.11759	0.322345	0.498348	3140	4735	5026	4483	5428	4333	2990	2691			IPR001810	F-box domain
gene_10871	385377	0.382423	7.68732	0.0010722	0.00638067	11927	14824	16719	16196	13597	12327	7478	5796	GO:0005622 | GO:0007165 | GO:0005085 | GO:0051056 | GO:0007264	intracellular | signal transduction | guanyl-nucleotide exchange factor activity | regulation of small GTPase mediated signal transduction | small GTPase mediated signal transduction	IPR001895 | IPR000651 | IPR000198 | IPR001849 | IPR008936 | IPR023578	Ras guanine-nucleotide exchange factors catalytic domain | Ras-like guanine nucleotide exchange factor, N-terminal | Rho GTPase-activating protein domain | Pleckstrin homology domain | Rho GTPase activation protein | Ras guanine nucleotide exchange factor domain	KOG1450	Predicted Rho GTPase-activating protein		sp|Q69ZH9|RHG23_MOUSE	Rho GTPase-activating protein 23 OS=Mus musculus OX=10090 GN=Arhgap23 PE=1 SV=2
gene_10872	557143	0.904234	9.94627	7.72345e-12	4.18214e-10	68332	75390	94989	88969	45102	48026	29491	24807	GO:0004512 | GO:0006021 | GO:0008654	inositol-3-phosphate synthase activity | inositol biosynthetic process | phospholipid biosynthetic process	IPR013021 | IPR002587	Myo-inositol-1-phosphate synthase, GAPDH-like | Myo-inositol-1-phosphate synthase	KOG0693	Myo-inositol-1-phosphate synthase		sp|J9VYL3|INO1_CRYNH	Inositol-3-phosphate synthase OS=Cryptococcus neoformans var. grubii serotype A (strain H99 / ATCC 208821 / CBS 10515 / FGSC 9487) OX=235443 GN=INO1 PE=1 SV=1
gene_10874	492341	0.216765	7.52639	0.051114	0.135142	9502	12161	15093	14231	10830	10603	7738	6818			IPR004274 | IPR023214	NLI interacting factor | HAD-like domain	KOG2832	TFIIF-interacting CTD phosphatase, including NLI-interacting factor (involved in RNA polymerase II regulation)		sp|Q4PEW9|TIM50_MYCMD	Mitochondrial import inner membrane translocase subunit TIM50 OS=Mycosarcoma maydis OX=5270 GN=TIM50 PE=3 SV=1
gene_10876	463440	-0.158197	2.07168	0.350588	0.527909	179	291	312	240	386	229	208	141	GO:0006629 | GO:0016788	lipid metabolic process | hydrolase activity, acting on ester bonds	IPR001087 | IPR013830	GDSL lipase/esterase | SGNH hydrolase-type esterase domain			CE16	sp|G2QJ27|AES1_THET4	Acetylesterase OS=Thermothelomyces thermophilus (strain ATCC 42464 / BCRC 31852 / DSM 1799) OX=573729 GN=aes1 PE=3 SV=1
gene_10878	463450	0.246983	2.69724	0.458297	0.630546	293	798	412	327	328	322	429	153	GO:0006629 | GO:0016788	lipid metabolic process | hydrolase activity, acting on ester bonds	IPR001087 | IPR013830	GDSL lipase/esterase | SGNH hydrolase-type esterase domain			CE16	sp|G2QJ27|AES1_THET4	Acetylesterase OS=Thermothelomyces thermophilus (strain ATCC 42464 / BCRC 31852 / DSM 1799) OX=573729 GN=aes1 PE=3 SV=1
gene_10879	385391	-0.331581	0.954397	0.34931	0.527088	65	179	102	98	122	103	172	48			IPR013830	SGNH hydrolase-type esterase domain			CE16	sp|T2FKR1|AES1_THETO	Acetylesterase OS=Thermothelomyces thermophilus OX=78579 GN=aes1 PE=1 SV=1
gene_1088	20561	0.0137288	5.37581	0.926445	0.962791	2016	2460	3201	3040	2610	3064	1831	1380
gene_10880	358752	0.0334343	6.82597	0.781288	0.873462	5538	6991	8629	8341	6889	7021	4943	4692	GO:0016787	hydrolase activity	IPR001279	Beta-lactamase-like	KOG3798	Predicted Zn-dependent hydrolase (beta-lactamase superfamily)		sp|A0A179HLJ8|LCSR_PURLI	Metal-dependent hydrolase lscR OS=Purpureocillium lilacinum OX=33203 GN=lcsR PE=2 SV=1
gene_10881	529406	-0.105748	5.00959	0.381995	0.55904	1512	2063	2327	2072	2120	2256	1522	1213	GO:0003676 | GO:0005622 | GO:0008270	nucleic acid binding | intracellular | zinc ion binding	IPR007087	Zinc finger, C2H2
gene_10882	512333	-0.429759	7.46767	8.56043e-06	0.000104043	7584	11667	10059	9391	14972	12666	8685	7495
gene_10884	111428	0.0358897	3.12543	0.788825	0.878812	406	605	679	585	631	547	345	328
gene_10886	529408	-0.130838	3.77915	0.353175	0.530709	624	913	910	921	983	1019	623	475
gene_10887	557155	-0.0292023	3.92605	0.843672	0.912598	665	1317	1003	913	1219	861	646	586
gene_10888	358892	0.14569	4.90463	0.26909	0.440751	1537	1952	2406	2181	1804	1930	1198	1110					KOG1208	Dehydrogenases with different specificities (related to short-chain alcohol dehydrogenases)		sp|O13822|PBR1_SCHPO	Uncharacterized oxidoreductase pbr1 OS=Schizosaccharomyces pombe (strain 972 / ATCC 24843) OX=284812 GN=pbr1 PE=3 SV=2
gene_10889	557157	-0.201712	0.78817	0.345183	0.523228	91	92	104	114	128	112	63	84
gene_1089	340981	0.14134	4.75055	0.215259	0.378606	1312	1892	2174	1906	1851	1653	1150	874
gene_10890	111499	0.0893819	0.66065	0.695514	0.814611	80	93	96	139	106	81	66	65	GO:0006808 | GO:0016564	regulation of nitrogen utilization | transcription repressor activity	IPR008030	NmrA-like domain				sp|B8NHD7|FLVB_ASPFN	NmrA-like family domain-containing oxidoreductase flvB OS=Aspergillus flavus (strain ATCC 200026 / FGSC A1120 / IAM 13836 / NRRL 3357 / JCM 12722 / SRRC 167) OX=332952 GN=flvB PE=1 SV=1
gene_10891	358873	0.259657	5.43248	0.0198313	0.0662536	2289	2915	3731	3162	2902	2492	1751	1356	GO:0005524 | GO:0016887 | GO:0000166 | GO:0017111	ATP binding | ATPase activity | nucleotide binding | nucleoside-triphosphatase activity	IPR003439 | IPR003593 | IPR027417	ABC transporter-like | AAA+ ATPase domain | P-loop containing nucleoside triphosphate hydrolase	KOG0927	Predicted transporter (ABC superfamily)		sp|Q9UT95|YL44_SCHPO	Uncharacterized ABC transporter ATP-binding protein C323.04 OS=Schizosaccharomyces pombe (strain 972 / ATCC 24843) OX=284812 GN=SPAC323.04 PE=3 SV=1
gene_10892	410585	-0.105235	10.319	0.423828	0.599255	51903	98999	80441	88872	93072	72851	53682	59670	GO:0003723 | GO:0003735 | GO:0005622 | GO:0005840 | GO:0006412	RNA binding | structural constituent of ribosome | intracellular | ribosome | translation	IPR013025 | IPR005633 | IPR001014 | IPR012678	Ribosomal protein L25/L23 | Ribosomal protein L23/L25, N-terminal | Ribosomal protein L23/L25, conserved site | Ribosomal protein L23/L15e core domain	KOG1751	60s ribosomal protein L23		sp|P51997|RL25_PUCGR	Large ribosomal subunit protein uL23 OS=Puccinia graminis OX=5297 PE=2 SV=2
gene_10893	492352	0.637447	7.67624	1.87706e-05	0.000207596	13472	14122	18867	16878	11306	11788	6137	5602	GO:0006508 | GO:0008233	proteolysis | peptidase activity	IPR007484	Peptidase M28	KOG2194	Aminopeptidases of the M20 family		sp|B0DC53|PFF1_LACBS	Vacuolar membrane protease OS=Laccaria bicolor (strain S238N-H82 / ATCC MYA-4686) OX=486041 GN=LACBIDRAFT_294465 PE=3 SV=1
gene_10894	385423	0.165209	3.7234	0.270321	0.442167	754	850	994	946	776	743	574	515
gene_10895	557162	0.352636	-0.0257946	0.105691	0.227702	49	57	84	83	62	52	38	27
gene_10896	424098	-1.05283	0.506082	0.0508207	0.134562	42	68	62	57	304	36	87	24
gene_10897	424099	-0.109958	2.34957	0.537989	0.698147	201	390	382	298	457	304	183	207
gene_1090	430889	-0.466881	5.33394	0.0450954	0.123568	1383	3412	2205	1857	4481	1938	2375	1501	GO:0008152 | GO:0016491	metabolic process | oxidoreductase activity	IPR002198	Short-chain dehydrogenase/reductase SDR	KOG1205	Predicted dehydrogenase		sp|P39577|DLTE_BACSU	Uncharacterized oxidoreductase DltE OS=Bacillus subtilis (strain 168) OX=224308 GN=dltE PE=3 SV=2
gene_10904	463547	-0.43103	1.13101	0.0366578	0.105544	82	127	152	117	192	103	139	94
gene_10905	463552	-1.63761	1.42448	4.63272e-06	6.32618e-05	35	99	108	108	292	113	187	237
gene_10906	557167	-0.907862	2.83966	7.674e-05	0.000703235	267	344	342	316	693	324	523	403
gene_10907	557168	0.050515	5.72752	0.678755	0.804096	2742	3098	4036	3907	3646	3235	2169	2067	GO:0005524 | GO:0016887 | GO:0000166 | GO:0017111 | GO:0006810 | GO:0016021 | GO:0042626 | GO:0004003 | GO:0004004 | GO:0008026 | GO:0008094 | GO:0008186 | GO:0015462 | GO:0017116 | GO:0042623 | GO:0042624 | GO:0042625	ATP binding | ATPase activity | nucleotide binding | nucleoside-triphosphatase activity | transport | integral to membrane | ATPase activity, coupled to transmembrane movement of substances | ATP-dependent DNA helicase activity | ATP-dependent RNA helicase activity | ATP-dependent helicase activity | DNA-dependent ATPase activity | RNA-dependent ATPase activity | protein-transmembrane transportin…	IPR003439 | IPR011527 | IPR017871 | IPR003593 | IPR027417	ABC transporter-like | ABC transporter type 1, transmembrane domain | ABC transporter, conserved site | AAA+ ATPase domain | P-loop containing nucleoside triphosphate hydrolase	KOG0058	Peptide exporter, ABC superfamily	GT1	sp|Q4WPP6|MDR2_ASPFU	ABC multidrug transporter mdr2 OS=Aspergillus fumigatus (strain ATCC MYA-4609 / CBS 101355 / FGSC A1100 / Af293) OX=330879 GN=mdr2 PE=2 SV=1
gene_10908	463578	-0.567092	3.97998	0.000154879	0.00128768	623	901	947	797	1091	1119	988	729
gene_1091	430893	0.221873	5.25364	0.0429803	0.119229	1795	2749	3211	2894	2704	1944	1521	1386			IPR013105 | IPR013026 | IPR019734	Tetratricopeptide TPR2 | Tetratricopeptide repeat-containing domain | Tetratricopeptide repeat	KOG4234	TPR repeat-containing protein		sp|Q99614|TTC1_HUMAN	Tetratricopeptide repeat protein 1 OS=Homo sapiens OX=9606 GN=TTC1 PE=1 SV=1
gene_10917	463580	-1.90068	-0.289917	6.97923e-06	8.81216e-05	7	41	30	15	79	51	47	84	GO:0006118 | GO:0016491 | GO:0010181	electron transport | oxidoreductase activity | FMN binding	IPR002563 | IPR012349	Flavin reductase-like, FMN-binding | FMN-binding split barrel				sp|Q9KAK9|Y2278_HALH5	Uncharacterized protein BH2278 OS=Halalkalibacterium halodurans (strain ATCC BAA-125 / DSM 18197 / FERM 7344 / JCM 9153 / C-125) OX=272558 GN=BH2278 PE=3 SV=1
gene_10919	358865	-0.0286156	4.16122	0.826972	0.902376	942	1148	1179	1236	1247	1027	818	731
gene_10921	463595	-0.636416	1.58623	0.00226286	0.0117193	120	193	147	139	298	149	191	138	GO:0006118 | GO:0016491 | GO:0010181	electron transport | oxidoreductase activity | FMN binding	IPR002563 | IPR012349	Flavin reductase-like, FMN-binding | FMN-binding split barrel				sp|Q9KAK9|Y2278_HALH5	Uncharacterized protein BH2278 OS=Halalkalibacterium halodurans (strain ATCC BAA-125 / DSM 18197 / FERM 7344 / JCM 9153 / C-125) OX=272558 GN=BH2278 PE=3 SV=1
gene_10923	484280	-3.40057	1.13083	3.65855e-08	9.09483e-07	7	51	31	13	299	248	301	35			IPR027417	P-loop containing nucleoside triphosphate hydrolase	KOG1803	DNA helicase		sp|P51530|DNA2_HUMAN	DNA replication ATP-dependent helicase/nuclease DNA2 OS=Homo sapiens OX=9606 GN=DNA2 PE=1 SV=3
gene_10924	358913	-3.07903	0.228192	8.86159e-06	0.000107221	3	37	9	17	191	79	173	17			IPR027417	P-loop containing nucleoside triphosphate hydrolase	KOG1802	RNA helicase nonsense mRNA reducing factor (pNORF1)		sp|Q57568|Y104_METJA	Uncharacterized ATP-dependent helicase MJ0104 OS=Methanocaldococcus jannaschii (strain ATCC 43067 / DSM 2661 / JAL-1 / JCM 10045 / NBRC 100440) OX=243232 GN=MJ0104 PE=3 SV=1
gene_10926	512371	-1.04803	1.05581	4.34334e-08	1.04642e-06	61	125	80	82	199	156	141	99			IPR016084	Haem oxygenase-like, multi-helical
gene_10927	463621	-1.27135	1.03231	1.56693e-05	0.000177056	45	115	91	62	245	94	164	110
gene_1093	339745	0.761139	5.40834	4.29771e-07	7.88731e-06	2779	2995	3952	3889	2399	1726	1193	1399	GO:0004289 | GO:0008132 | GO:0008243 | GO:0008991 | GO:0016808	subtilase activity | pancreatic elastase activity | plasminogen activator activity | serine-type signal peptidase activity | proprotein convertase activity	IPR019759 | IPR019757 | IPR015927	Peptidase S24/S26A/S26B | Peptidase S26A, signal peptidase I, lysine active site | Peptidase S24/S26A/S26B/S26C	KOG0171	Mitochondrial inner membrane protease, subunit IMP1		sp|O74800|IMP1_SCHPO	Mitochondrial inner membrane protease subunit 1 OS=Schizosaccharomyces pombe (strain 972 / ATCC 24843) OX=284812 GN=imp1 PE=3 SV=1
gene_1094	430898	0.187983	3.85128	0.175884	0.327514	716	1220	1067	958	1051	697	574	558			IPR008728	Elongator complex protein 4	KOG3949	RNA polymerase II elongator complex, subunit ELP4		sp|Q5XG58|ELP4_XENLA	Elongator complex protein 4 OS=Xenopus laevis OX=8355 GN=elp4 PE=2 SV=1
gene_10941	424126	-0.020266	0.885537	0.943183	0.972187	87	116	120	140	170	63	85	76
gene_10942	512383	-0.426368	3.34678	0.0085572	0.0343607	454	556	567	633	730	700	477	531			IPR002110 | IPR020683	Ankyrin repeat | Ankyrin repeat-containing domain	KOG0504	FOG: Ankyrin repeat		sp|Q5UQX5|YR883_MIMIV	Uncharacterized protein R883 OS=Acanthamoeba polyphaga mimivirus OX=212035 GN=MIMI_R883 PE=4 SV=1
gene_10943	492358	0.179617	5.8714	0.0845698	0.19352	3103	4101	4330	4395	3889	3290	2235	2279	GO:0004609 | GO:0008654	phosphatidylserine decarboxylase activity | phospholipid biosynthetic process	IPR003817	Phosphatidylserine decarboxylase-related	KOG2419	Phosphatidylserine decarboxylase		sp|O14111|PSD3_SCHPO	Phosphatidylserine decarboxylase proenzyme 3 OS=Schizosaccharomyces pombe (strain 972 / ATCC 24843) OX=284812 GN=psd3 PE=3 SV=2
gene_10944	112332	-1.42591	1.88652	0.00848332	0.0341142	72	145	173	148	197	173	104	525	GO:0006808 | GO:0016564 | GO:0033788	regulation of nitrogen utilization | transcription repressor activity | leucoanthocyanidin reductase activity	IPR008030	NmrA-like domain				sp|A0A2I1BSW0|NVFM_ASPN1	Asnovolin J 5',6'-dehydrogenase nvfM OS=Aspergillus novofumigatus (strain IBT 16806) OX=1392255 GN=nvfM PE=1 SV=1
gene_10945	112277	-0.420121	9.85553	0.0169907	0.0588486	33239	71298	53931	48299	63472	66628	60950	33218	GO:0003993	acid phosphatase activity	IPR029033	Histidine phosphatase superfamily	KOG3720	Lysosomal & prostatic acid phosphatases		sp|Q5NVF6|PPAL_PONAB	Lysosomal acid phosphatase OS=Pongo abelii OX=9601 GN=ACP2 PE=2 SV=1
gene_10946	424130	-0.123651	6.26648	0.225586	0.390055	3410	5603	5199	4823	5603	4217	3829	3285	GO:0006614 | GO:0008312 | GO:0048500	SRP-dependent cotranslational protein targeting to membrane | 7S RNA binding | signal recognition particle	IPR013699	Signal recognition particle, SRP72 subunit, RNA-binding	KOG2376	Signal recognition particle, subunit Srp72		sp|Q54EP7|SRP72_DICDI	Signal recognition particle subunit SRP72 OS=Dictyostelium discoideum OX=44689 GN=srp72 PE=3 SV=1
gene_10947	492362	0.294561	6.97187	0.00272637	0.0136169	6801	8660	10038	9987	8844	6662	4644	4261
gene_10948	112372	-0.364465	2.71095	0.111394	0.236084	268	337	430	433	544	578	200	287	GO:0005488	binding	IPR016024	Armadillo-type fold	KOG1823	DRIM (Down-regulated in metastasis)-like proteins		sp|P35194|UTP20_YEAST	U3 small nucleolar RNA-associated protein 20 OS=Saccharomyces cerevisiae (strain ATCC 204508 / S288c) OX=559292 GN=UTP20 PE=1 SV=3
gene_10949	112377	-0.180084	6.21237	0.169885	0.319553	3220	5310	4784	4644	6668	5243	2775	2746	GO:0005488	binding	IPR011430 | IPR016024	Down-regulated-in-metastasis protein | Armadillo-type fold	KOG1823	DRIM (Down-regulated in metastasis)-like proteins		sp|O60055|UTP20_SCHPO	U3 small nucleolar RNA-associated protein 20 OS=Schizosaccharomyces pombe (strain 972 / ATCC 24843) OX=284812 GN=utp20 PE=3 SV=1
gene_1095	20598	0.24252	6.5211	0.0202825	0.0673701	5105	6416	7198	6741	6349	5602	3525	2857
gene_10950	492363	-0.121509	2.46235	0.537753	0.69807	199	480	343	353	463	389	200	203	GO:0005525 | GO:0003924 | GO:0008549	GTP binding | GTPase activity | dynamin GTPase activity	IPR000375 | IPR003130 | IPR020850 | IPR030381 | IPR001401 | IPR027417	Dynamin central domain | Dynamin GTPase effector | GTPase effector domain, GED | Dynamin-type guanine nucleotide-binding (G) domain | Dynamin, GTPase domain | P-loop containing nucleoside triphosphate hydrolase	KOG0446	Vacuolar sorting protein VPS1, dynamin, and related proteins	CBM1	sp|Q91192|MX1_ONCMY	Interferon-induced GTP-binding protein Mx1 OS=Oncorhynchus mykiss OX=8022 GN=mx1 PE=2 SV=1
gene_10953	359034	-0.10266	2.17245	0.494646	0.662902	187	325	335	274	285	289	228	177
gene_10956	112488	-0.0528957	2.55353	0.732567	0.839741	219	441	436	404	449	334	235	254
gene_10959	112539	-0.090241	1.56882	0.578197	0.729365	153	190	204	180	235	181	125	113			IPR027796	OTT_1508-like deaminase
gene_1096	550061	0.022449	4.55366	0.840039	0.910576	1066	1685	1772	1597	1787	1343	1012	875			IPR011671 | IPR029063	tRNA (uracil-O(2)-)-methyltransferase | S-adenosyl-L-methionine-dependent methyltransferase	KOG3790	Uncharacterized conserved protein		sp|O74516|TRM44_SCHPO	tRNA (uracil-O(2)-)-methyltransferase OS=Schizosaccharomyces pombe (strain 972 / ATCC 24843) OX=284812 GN=trm44 PE=3 SV=1
gene_10960	463742	0.586195	1.61672	0.00292428	0.0144275	148	272	277	248	234	143	99	65
gene_10964	358902	0.307666	3.92396	0.223608	0.387884	885	1023	1150	1212	565	1046	511	651	GO:0008171 | GO:0047146	O-methyltransferase activity | sterigmatocystin 7-O-methyltransferase activity	IPR001077 | IPR016461 | IPR029063	O-methyltransferase, family 2 | O-methyltransferase COMT-type | S-adenosyl-L-methionine-dependent methyltransferase	KOG3178	Hydroxyindole-O-methyltransferase and related SAM-dependent methyltransferases		sp|A0A2H3CSB7|ARMOM_ARMGA	O-methyltransferase ARMGADRAFT_1088206 OS=Armillaria gallica OX=47427 GN=ARMGADRAFT_1088206 PE=1 SV=1
gene_10967	112605	-0.122226	6.64046	0.421321	0.596635	4344	7897	6700	5809	6216	7018	3888	4700	GO:0008171 | GO:0047763	O-methyltransferase activity | caffeate O-methyltransferase activity	IPR001077 | IPR016461 | IPR029063	O-methyltransferase, family 2 | O-methyltransferase COMT-type | S-adenosyl-L-methionine-dependent methyltransferase	KOG3178	Hydroxyindole-O-methyltransferase and related SAM-dependent methyltransferases		sp|A0A2H3CSB7|ARMOM_ARMGA	O-methyltransferase ARMGADRAFT_1088206 OS=Armillaria gallica OX=47427 GN=ARMGADRAFT_1088206 PE=1 SV=1
gene_10969	358999	-0.939982	2.85594	5.69605e-10	2.06302e-08	212	411	302	360	702	534	452	349
gene_1097	486868	0.0670364	6.36497	0.672761	0.800376	3844	7059	5263	5641	7181	3895	4106	2482			IPR028245	Eisosome component PIL1/LSP1				sp|Q12230|LSP1_YEAST	Sphingolipid long chain base-responsive protein LSP1 OS=Saccharomyces cerevisiae (strain ATCC 204508 / S288c) OX=559292 GN=LSP1 PE=1 SV=1
gene_10970	112699	-0.01729	2.77266	0.930008	0.964189	322	561	430	430	601	356	324	219
gene_10971	424147	-0.0307871	0.953388	0.873503	0.930224	74	133	136	147	148	94	102	68								sp|A0A2H3CSB7|ARMOM_ARMGA	O-methyltransferase ARMGADRAFT_1088206 OS=Armillaria gallica OX=47427 GN=ARMGADRAFT_1088206 PE=1 SV=1
gene_10974	463802	0.410595	0.982574	0.0861144	0.195703	114	139	160	152	168	68	86	46
gene_10975	529615	-0.147991	1.92894	0.405457	0.583154	200	241	261	211	354	213	159	144	GO:0004553 | GO:0005975	hydrolase activity, hydrolyzing O-glycosyl compounds | carbohydrate metabolic process	IPR001000 | IPR017853	Glycoside hydrolase, family 10 | Glycoside hydrolase superfamily			GH10	sp|Q9HEZ1|XYNA_PHACH	Endo-1,4-beta-xylanase A OS=Phanerodontia chrysosporium OX=2822231 GN=xynA PE=1 SV=1
gene_10976	112901	-0.351667	1.83053	0.0509339	0.134792	153	188	241	215	344	258	144	130
gene_10977	500764	-0.0236952	2.39577	0.912396	0.953726	277	352	356	339	479	309	186	191	GO:0018667	cyclohexanone monooxygenase activity						sp|Q0CSA3|TAZF_ASPTN	FAD-binding monooxygenase tazF OS=Aspergillus terreus (strain NIH 2624 / FGSC A1156) OX=341663 GN=tazF PE=2 SV=1
gene_10979	424155	0.034837	2.83	0.807885	0.89124	353	507	536	447	590	386	331	222							GH0	sp|Q0CSA3|TAZF_ASPTN	FAD-binding monooxygenase tazF OS=Aspergillus terreus (strain NIH 2624 / FGSC A1156) OX=341663 GN=tazF PE=2 SV=1
gene_1098	393701	-0.0923793	8.46835	0.369059	0.545804	15654	27679	23321	22079	29195	20200	16082	13583	GO:0003723 | GO:0003743 | GO:0005737 | GO:0006413	RNA binding | translation initiation factor activity | cytoplasm | translational initiation	IPR001040 | IPR023398	Translation Initiation factor eIF- 4e | Translation Initiation factor eIF- 4e-like domain	KOG1670	Translation initiation factor 4F, cap-binding subunit (eIF-4E) and related cap-binding proteins		sp|P78954|IF4E1_SCHPO	Eukaryotic translation initiation factor 4E-1 OS=Schizosaccharomyces pombe (strain 972 / ATCC 24843) OX=284812 GN=tif451 PE=3 SV=1
gene_10981	500767	-0.110064	1.93888	0.569729	0.722097	184	213	284	257	312	285	142	130								sp|Q0CSA3|TAZF_ASPTN	FAD-binding monooxygenase tazF OS=Aspergillus terreus (strain NIH 2624 / FGSC A1156) OX=341663 GN=tazF PE=2 SV=1
gene_10983	500768	0.211729	0.503486	0.431209	0.605698	77	106	122	74	135	63	63	27
gene_10984	424159	-0.163722	0.418584	0.423088	0.598672	67	80	86	82	118	72	66	44
gene_10985	557215	-0.27548	2.69683	0.191915	0.348988	318	410	470	294	574	383	393	193	GO:0018667	cyclohexanone monooxygenase activity			KOG1399	Flavin-containing monooxygenase	GH10	sp|Q0CSA3|TAZF_ASPTN	FAD-binding monooxygenase tazF OS=Aspergillus terreus (strain NIH 2624 / FGSC A1156) OX=341663 GN=tazF PE=2 SV=1
gene_10986	500771	-0.0161708	1.61244	0.972039	0.98867	121	271	221	169	348	160	134	59
gene_1099	393704	-0.186343	3.4319	0.269293	0.441013	392	907	684	654	972	666	465	407
gene_10993	529659	0.631209	-0.0653041	0.00512951	0.0228819	61	72	74	77	62	36	39	19
gene_10994	492367	0.237873	2.39542	0.216364	0.380054	227	419	462	368	425	309	213	123	GO:0004553 | GO:0005975 | GO:0031176 | GO:0051421 | GO:0051422 | GO:0051423	hydrolase activity, hydrolyzing O-glycosyl compounds | carbohydrate metabolic process | endo-1,4-beta-xylanase activity | regulation of endo-1,4-beta-xylanase activity | negative regulation of endo-1,4-beta-xylanase activity | positive regulation of endo-1,4-beta-xylanase activity	IPR001000 | IPR017853	Glycoside hydrolase, family 10 | Glycoside hydrolase superfamily			GH10	sp|Q9HEZ1|XYNA_PHACH	Endo-1,4-beta-xylanase A OS=Phanerodontia chrysosporium OX=2822231 GN=xynA PE=1 SV=1
gene_10995	463913	0.445042	3.16852	0.00370411	0.0175316	493	661	823	683	597	458	374	225			IPR027796	OTT_1508-like deaminase
gene_10996	484300	-0.508552	1.28304	0.0019916	0.0105748	85	161	136	134	225	144	135	105
gene_10997	113213	-0.613187	1.25026	0.000985047	0.00592654	95	105	146	132	194	150	125	131
gene_10998	424169	-2.63068	4.50664	7.51527e-16	7.90404e-14	201	677	347	454	2649	1292	2274	1799			IPR008427 | IPR014005	Extracellular membrane protein, CFEM domain | Extracellular membrane protein, CFEM domain, fungi
gene_10999	512430	-0.685991	0.0405097	0.0434007	0.120182	36	41	60	62	108	30	75	50			IPR008427 | IPR014005	Extracellular membrane protein, CFEM domain | Extracellular membrane protein, CFEM domain, fungi
gene_11	159	-0.419936	2.33715	0.00312592	0.0152164	182	330	334	273	435	315	269	216			IPR011009	Protein kinase-like domain
gene_110	503110	-0.557581	0.0832529	0.0238492	0.0765882	46	79	43	46	79	80	63	41	GO:0003700 | GO:0005634 | GO:0006355 | GO:0008270	transcription factor activity | nucleus | regulation of transcription, DNA-dependent | zinc ion binding	IPR001138	Zn(2)-C6 fungal-type DNA-binding domain				sp|Q4WZV6|XLNR_ASPFU	Xylanolytic transcriptional activator xlnR OS=Aspergillus fumigatus (strain ATCC MYA-4609 / CBS 101355 / FGSC A1100 / Af293) OX=330879 GN=xlnR PE=3 SV=1
gene_1100	341319	-0.286387	2.98317	0.147319	0.287746	258	696	470	444	712	525	387	275
gene_11001	113291	-1.75428	9.08482	7.74985e-14	5.84606e-12	9983	25621	15686	13784	50695	39255	51450	31626			IPR008427 | IPR014005	Extracellular membrane protein, CFEM domain | Extracellular membrane protein, CFEM domain, fungi
gene_11007	113422	-1.0001	0.90927	0.000195126	0.00156244	71	113	60	72	181	113	153	81			IPR008427	Extracellular membrane protein, CFEM domain
gene_11008	113370	-1.06625	4.27927	5.53053e-07	9.78851e-06	573	1000	779	892	1769	999	1506	1142			IPR008427	Extracellular membrane protein, CFEM domain
gene_11009	113368	-2.37938	6.5322	2.70007e-18	4.40796e-16	1056	2874	1879	2064	10386	5245	8475	7534			IPR008427 | IPR014005	Extracellular membrane protein, CFEM domain | Extracellular membrane protein, CFEM domain, fungi
gene_1101	430913	-0.0282905	5.92337	0.763791	0.861717	2747	4249	4604	3942	4563	3354	2907	2288	GO:0003676	nucleic acid binding	IPR002999	Tudor domain	KOG3026	Splicing factor SPF30		sp|Q7ZV80|SPF30_DANRE	Survival of motor neuron-related-splicing factor 30 OS=Danio rerio OX=7955 GN=smndc1 PE=2 SV=1
gene_11010	113511	-0.270573	1.86194	0.136325	0.2731	151	217	245	231	377	214	158	127
gene_11011	512439	0.188576	-0.030348	0.575534	0.727012	26	72	81	86	84	30	51	26
gene_11012	557230	0.28724	2.06392	0.0864472	0.196193	172	375	344	302	296	239	158	122			IPR027796	OTT_1508-like deaminase			GH0
gene_11013	464023	-0.40039	1.21707	0.0373179	0.106966	74	121	181	142	215	152	107	95								sp|A0A2H3CSB7|ARMOM_ARMGA	O-methyltransferase ARMGADRAFT_1088206 OS=Armillaria gallica OX=47427 GN=ARMGADRAFT_1088206 PE=1 SV=1
gene_11015	464027	-0.377566	0.850467	0.0711759	0.171707	66	115	109	110	193	115	66	71
gene_1102	393711	-0.152665	5.33571	0.261922	0.432699	1709	3236	2607	2364	3714	2257	1770	1555	GO:0004674 | GO:0005524 | GO:0004682	protein serine/threonine kinase activity | ATP binding | protein kinase CK2 activity	IPR018934 | IPR015285 | IPR000687 | IPR011009	RIO domain | RIO2 kinase winged helix domain, N-terminal | RIO kinase | Protein kinase-like domain	KOG2268	Serine/threonine protein kinase		sp|Q9P7W5|RIO2_SCHPO	Serine/threonine-protein kinase rio2 OS=Schizosaccharomyces pombe (strain 972 / ATCC 24843) OX=284812 GN=rio2 PE=3 SV=2
gene_11023	500786	0.151508	1.73618	0.406679	0.584504	154	263	242	239	258	147	172	98			IPR027796	OTT_1508-like deaminase
gene_1103	504018	-0.0495099	3.24271	0.729499	0.837806	380	716	663	657	762	487	441	371	GO:0008080 | GO:0008152	N-acetyltransferase activity | metabolic process	IPR000182 | IPR016181	GNAT domain | Acyl-CoA N-acyltransferase	KOG2488	Acetyltransferase (GNAT) domain-containing protein		sp|Q568K5|NAA40_DANRE	N-alpha-acetyltransferase 40 OS=Danio rerio OX=7955 GN=naa40 PE=2 SV=1
gene_11035	424190	-0.560837	5.34062	0.0610485	0.153754	1413	3371	2076	1672	3541	2777	3250	944			IPR008427 | IPR014005	Extracellular membrane protein, CFEM domain | Extracellular membrane protein, CFEM domain, fungi
gene_11037	557237	-0.0234938	1.82925	0.897528	0.943867	147	293	258	211	264	232	133	138	GO:0018667	cyclohexanone monooxygenase activity			KOG1399	Flavin-containing monooxygenase	GH10	sp|Q0CSA3|TAZF_ASPTN	FAD-binding monooxygenase tazF OS=Aspergillus terreus (strain NIH 2624 / FGSC A1156) OX=341663 GN=tazF PE=2 SV=1
gene_1104	430927	0.265831	8.82835	0.0186213	0.0632545	23373	31750	39072	33839	29547	22739	17225	17912			IPR019329	NADH:ubiquinone oxidoreductase, ESSS subunit
gene_11042	410682	0.76024	5.0922	7.69179e-06	9.54785e-05	2378	2324	3217	2949	2024	1761	903	882			IPR021134	Bestrophin/UPF0187			GH18	sp|P72926|Y1024_SYNY3	Voltage-dependent anion channel-forming protein sll1024 OS=Synechocystis sp. (strain ATCC 27184 / PCC 6803 / Kazusa) OX=1111708 GN=sll1024 PE=3 SV=2
gene_11043	113855	0.324988	0.65592	0.147744	0.288112	84	119	140	97	99	113	50	38
gene_11045	557240	0.267801	2.67957	0.0991572	0.217569	358	524	473	428	424	398	272	167	GO:0018667	cyclohexanone monooxygenase activity			KOG1399	Flavin-containing monooxygenase	GH10	sp|Q0CSA3|TAZF_ASPTN	FAD-binding monooxygenase tazF OS=Aspergillus terreus (strain NIH 2624 / FGSC A1156) OX=341663 GN=tazF PE=2 SV=1
gene_11046	464098	0.0224024	0.503419	0.934168	0.966641	80	110	101	65	111	66	65	53	GO:0008152	metabolic process	IPR000192 | IPR015424	Aminotransferase class V domain | Pyridoxal phosphate-dependent transferase	KOG1549	Cysteine desulfurase NFS1		sp|A0A1C3YKE0|FGM3_GIBZE	Aminotransferase-like protein FGM3 OS=Gibberella zeae (strain ATCC MYA-4620 / CBS 123657 / FGSC 9075 / NRRL 31084 / PH-1) OX=229533 GN=FGM3 PE=2 SV=1
gene_11047	529785	-0.557541	1.79896	0.0586173	0.149241	131	208	180	207	235	169	145	275			IPR028018	Protein of unknown function DUF4646
gene_11048	492373	-0.219659	2.64384	0.240655	0.409185	252	456	388	395	572	298	260	305	GO:0008171	O-methyltransferase activity	IPR001077 | IPR016461 | IPR029063	O-methyltransferase, family 2 | O-methyltransferase COMT-type | S-adenosyl-L-methionine-dependent methyltransferase	KOG3178	Hydroxyindole-O-methyltransferase and related SAM-dependent methyltransferases		sp|A0A2H3CSB7|ARMOM_ARMGA	O-methyltransferase ARMGADRAFT_1088206 OS=Armillaria gallica OX=47427 GN=ARMGADRAFT_1088206 PE=1 SV=1
gene_1105	338835	0.354584	8.35929	0.0149969	0.0532585	17114	23691	27517	26767	19973	16368	10398	13892	GO:0005960 | GO:0006546	glycine cleavage complex | glycine catabolic process	IPR002930 | IPR003016 | IPR011053 | IPR017453	Glycine cleavage system H-protein | 2-oxo acid dehydrogenase, lipoyl-binding site | Single hybrid motif | Glycine cleavage system H-protein, subgroup	KOG3373	Glycine cleavage system H protein (lipoate-binding)		sp|Q5I0P2|GCSH_RAT	Glycine cleavage system H protein, mitochondrial OS=Rattus norvegicus OX=10116 GN=Gcsh PE=2 SV=1
gene_11050	500795	-3.78591	4.64533	2.48832e-09	7.93506e-08	135	249	257	249	829	1275	1649	4413
gene_11051	557246	0.370157	3.50125	0.0729716	0.174334	739	583	977	913	610	646	474	358	GO:0008171 | GO:0047146	O-methyltransferase activity | sterigmatocystin 7-O-methyltransferase activity	IPR001077 | IPR016461 | IPR029063	O-methyltransferase, family 2 | O-methyltransferase COMT-type | S-adenosyl-L-methionine-dependent methyltransferase	KOG3178	Hydroxyindole-O-methyltransferase and related SAM-dependent methyltransferases		sp|P0CT89|OMT1_PHACR	4-O-methyltransferase 1 OS=Phanerochaete chrysosporium (strain RP-78 / ATCC MYA-4764 / FGSC 9002) OX=273507 GN=fgenesh1_kg.2_#_1379_#_Locus12621v1rpkm4.09 PE=1 SV=1
gene_11052	500797	-0.445675	5.06842	0.000171044	0.0013982	1493	2086	1955	1723	2745	2095	1793	1564	GO:0018667	cyclohexanone monooxygenase activity			KOG1399	Flavin-containing monooxygenase	GH10	sp|Q0CSA3|TAZF_ASPTN	FAD-binding monooxygenase tazF OS=Aspergillus terreus (strain NIH 2624 / FGSC A1156) OX=341663 GN=tazF PE=2 SV=1
gene_11053	557248	-0.894867	6.12686	2.89125e-08	7.42358e-07	2366	3985	2900	3318	5906	4744	5376	3092	GO:0005488	binding	IPR016024	Armadillo-type fold	KOG2171	Karyopherin (importin) beta 3		sp|O74476|IMB3_SCHPO	Importin subunit beta-3 OS=Schizosaccharomyces pombe (strain 972 / ATCC 24843) OX=284812 GN=sal3 PE=3 SV=1
gene_11054	492376	0.432894	6.21436	0.000112461	0.000975495	4286	5317	6479	5775	4148	3814	2698	2670
gene_11055	465030	0.285344	6.62612	0.00820706	0.0332971	5299	7105	8351	7146	6549	5799	3365	3499	GO:0004047 | GO:0005737 | GO:0006546 | GO:0004374	aminomethyltransferase activity | cytoplasm | glycine catabolic process | glycine cleavage system	IPR006222 | IPR013977 | IPR028896 | IPR029043 | IPR006223	Glycine cleavage T-protein-like, N-terminal | Glycine cleavage T-protein, C-terminal barrel domain | Aminomethyltransferase/Dimethylsulfonioproprionate demethylase DmdA | Glycine cleavage T-protein/YgfZ, C-terminal domain | Glycine cleavage system T protein	KOG2770	Aminomethyl transferase		sp|O14110|GCST_SCHPO	Probable aminomethyltransferase, mitochondrial OS=Schizosaccharomyces pombe (strain 972 / ATCC 24843) OX=284812 GN=gcv1 PE=3 SV=1
gene_11056	117734	0.380369	7.33436	0.00160712	0.00888709	9260	10914	14233	12338	9288	7754	6359	6022	GO:0004581	dolichyl-phosphate beta-glucosyltransferase activity	IPR001173 | IPR029044	Glycosyltransferase 2-like | Nucleotide-diphospho-sugar transferases	KOG2977	Glycosyltransferase	GT2	sp|O60061|ALG5_SCHPO	Dolichyl-phosphate beta-glucosyltransferase OS=Schizosaccharomyces pombe (strain 972 / ATCC 24843) OX=284812 GN=alg5 PE=3 SV=1
gene_11057	360067	-0.776849	5.85176	1.33985e-05	0.000154755	1967	2932	3057	3033	3479	5226	3795	2663
gene_11058	411222	0.301598	7.16742	0.00722416	0.0300448	8145	11318	10832	10317	8992	8377	6380	4049			IPR001680 | IPR015048 | IPR015049 | IPR019775 | IPR017986	WD40 repeat | Domain of unknown function DUF1899 | Domain of unknown function DUF1900 | WD40 repeat, conserved site | WD40-repeat-containing domain	KOG0303	Actin-binding protein Coronin, contains WD40 repeats		sp|O13923|CORO_SCHPO	Coronin-like protein crn1 OS=Schizosaccharomyces pombe (strain 972 / ATCC 24843) OX=284812 GN=crn1 PE=1 SV=1
gene_11059	411225	-0.0775466	3.16339	0.586664	0.736478	396	565	629	653	585	547	407	390	GO:0016491 | GO:0050661 | GO:0008677	oxidoreductase activity | NADP binding | 2-dehydropantoate 2-reductase activity	IPR013332 | IPR013752 | IPR008927	Ketopantoate reductase, N-terminal domain | Ketopantoate reductase, C-terminal domain | 6-phosphogluconate dehydrogenase, C-terminal-like				sp|Q07589|YD144_YEAST	Uncharacterized protein YDL144C OS=Saccharomyces cerevisiae (strain ATCC 204508 / S288c) OX=559292 GN=YDL144C PE=1 SV=2
gene_1106	430930	0.409706	9.57314	0.0003767	0.00268952	41591	53681	66664	61802	50800	41405	24990	24931	GO:0003924 | GO:0005525 | GO:0003746 | GO:0005622 | GO:0006414 | GO:0018024	GTPase activity | GTP binding | translation elongation factor activity | intracellular | translational elongation | histone-lysine N-methyltransferase activity	IPR000795 | IPR004160 | IPR004161 | IPR009000 | IPR009001 | IPR027417 | IPR005225 | IPR004541	Elongation factor, GTP-binding domain | Translation elongation factor EFTu/EF1A, C-terminal | Translation elongation factor EFTu/EF1A, domain 2 | Translation protein, beta-barrel domain | Translation elongation factor EF1A/initiation factor IF2gamma, C-terminal | P-loop containing nucleoside triphosphate hydrolase | Small GTP-binding protein domain | Translation elongation factor EFTu/EF1A, bacte…	KOG0460	Mitochondrial translation elongation factor Tu		sp|P02992|EFTU_YEAST	Elongation factor Tu, mitochondrial OS=Saccharomyces cerevisiae (strain ATCC 204508 / S288c) OX=559292 GN=TUF1 PE=1 SV=1
gene_11060	359796	-0.188494	3.95717	0.140663	0.279182	669	1168	979	931	1240	974	779	571	GO:0016491	oxidoreductase activity	IPR006076	FAD dependent oxidoreductase				sp|P37906|PUUB_ECOLI	Gamma-glutamylputrescine oxidoreductase OS=Escherichia coli (strain K12) OX=83333 GN=puuB PE=1 SV=2
gene_11061	411232	-0.378095	1.01379	0.0267004	0.0833677	71	119	134	126	138	139	111	88
gene_11064	465058	0.100115	5.96914	0.339056	0.516877	3367	4501	4398	4291	4293	3730	2964	2017	GO:0003779 | GO:0005622	actin binding | intracellular	IPR002108 | IPR001452	Actin-depolymerising factor homology domain | SH3 domain	KOG3655	Drebrins and related actin binding proteins		sp|A6H7G2|DBNL_BOVIN	Drebrin-like protein OS=Bos taurus OX=9913 GN=DBNL PE=2 SV=1
gene_11065	386076	0.113757	4.60254	0.505519	0.671299	1201	1512	2087	1700	1258	1619	1137	873			IPR018108 | IPR023395	Mitochondrial substrate/solute carrier | Mitochondrial carrier domain	KOG0762	Mitochondrial carrier protein		sp|Q08DK7|S2529_BOVIN	Mitochondrial basic amino acids transporter OS=Bos taurus OX=9913 GN=SLC25A29 PE=2 SV=1
gene_11067	359817	0.409355	4.0296	0.0104741	0.0403234	975	1117	1397	1257	958	1015	518	530
gene_11068	512753	0.712764	-0.292221	0.00532935	0.0236002	56	54	64	71	31	43	24	26
gene_1107	478440	0.128209	6.77408	0.165962	0.314064	5282	7655	8238	8318	6951	6455	4889	3933	GO:0005777 | GO:0016020	peroxisome | membrane	IPR000237 | IPR006785	GRIP | Peroxisome membrane anchor protein Pex14p, N-terminal	KOG2629	Peroxisomal membrane anchor protein (peroxin)		sp|P78723|PEX14_PICAN	Peroxisomal membrane protein PEX14 OS=Pichia angusta OX=870730 GN=PEX14 PE=3 SV=1
gene_11075	492534	0.287135	1.69503	0.134427	0.270453	188	262	224	224	194	137	168	107			IPR014044	CAP domain	KOG3017	Defense-related protein containing SCP domain		sp|P35795|SC14_SCHCO	Fruiting body protein SC14 OS=Schizophyllum commune OX=5334 GN=SC14 PE=2 SV=1
gene_11079	557481	-0.0575775	0.993275	0.877395	0.932377	106	125	147	108	232	109	80	40			IPR014044 | IPR018244	CAP domain | Allergen V5/Tpx-1-related, conserved site	KOG3017	Defense-related protein containing SCP domain		sp|P47032|PRY1_YEAST	Protein PRY1 OS=Saccharomyces cerevisiae (strain ATCC 204508 / S288c) OX=559292 GN=PRY1 PE=1 SV=1
gene_1108	478441	-0.022208	4.39898	0.842685	0.912151	996	1440	1521	1428	1458	1293	988	790			IPR014801	Mediator complex, subunit Med5, fungi				sp|Q4PAB8|MED5_MYCMD	Mediator of RNA polymerase II transcription subunit 5 OS=Mycosarcoma maydis OX=5270 GN=NUT1 PE=3 SV=1
gene_11086	512768	0.167896	3.05888	0.212867	0.375903	410	601	664	591	545	462	394	270	GO:0000166 | GO:0017111 | GO:0005524 | GO:0004003 | GO:0004004 | GO:0008026 | GO:0008094 | GO:0008186 | GO:0015462 | GO:0016887 | GO:0017116 | GO:0042623 | GO:0042624 | GO:0042625 | GO:0042626	nucleotide binding | nucleoside-triphosphatase activity | ATP binding | ATP-dependent DNA helicase activity | ATP-dependent RNA helicase activity | ATP-dependent helicase activity | DNA-dependent ATPase activity | RNA-dependent ATPase activity | protein-transmembrane transporting ATPase activity | ATPase activity | single-stranded DNA-dependent ATP-dependent DNA helicase activity | ATPase activit…	IPR003959 | IPR019489 | IPR018368 | IPR003593 | IPR027417	ATPase, AAA-type, core | Clp ATPase, C-terminal | ClpA/B, conserved site 1 | AAA+ ATPase domain | P-loop containing nucleoside triphosphate hydrolase	KOG1051	Chaperone HSP104 and related ATP-dependent Clp proteases	CBM48	sp|O74402|HSP78_SCHPO	Heat shock protein 78, mitochondrial OS=Schizosaccharomyces pombe (strain 972 / ATCC 24843) OX=284812 GN=hsp78 PE=3 SV=1
gene_11087	492536	-2.9441	3.55704	1.92987e-11	9.59499e-10	128	156	229	189	879	595	1933	694	GO:0004497 | GO:0005506 | GO:0006118 | GO:0020037 | GO:0008688 | GO:0018471 | GO:0018630 | GO:0018631 | GO:0018632 | GO:0018633 | GO:0018634 | GO:0018635 | GO:0018636 | GO:0018637 | GO:0018638 | GO:0018639 | GO:0018640 | GO:0018641 | GO:0018642 | GO:0018643 | GO:0018644 | GO:0018646 | GO:0018647 | GO:0018648 | GO:0018649 | GO:0018650 | GO:0018651 | GO:0018652 | GO:0018653 | GO:0018654 | GO:001865…	monooxygenase activity | iron ion binding | electron transport | heme binding | 3-(3-hydroxy-phenyl)propionate hydroxylase activity | 4-chlorobenzaldehyde oxidase activity | 3,5-xylenol methylhydroxylase activity | phenylacetate hydroxylase activity | 4-nitrophenol 4-monooxygenase activity | dimethyl sulfide monooxygenase activity | alpha-pinene monooxygenase [NADH] activity | limonene 1,2-monoox…	IPR001128 | IPR017972	Cytochrome P450 | Cytochrome P450, conserved site	KOG0157	Cytochrome P450 CYP4/CYP19/CYP26 subfamilies		sp|A0A346B546|CYPU6_GANLU	Cytochrome P450 monooxygenase CYP512U6 OS=Ganoderma lucidum OX=5315 GN=CYP512U6 PE=1 SV=1
gene_1109	20804	0.235653	6.44132	0.00532024	0.0235789	4455	6442	6908	6412	5742	5015	3511	2904	GO:0006812 | GO:0008324 | GO:0016020	cation transport | cation transmembrane transporter activity | membrane	IPR002524	Cation efflux protein	KOG1483	Zn2+ transporter ZNT1 and related Cd2+/Zn2+ transporters (cation diffusion facilitator superfamily)		sp|P20107|ZRC1_YEAST	Vacuolar zinc transporter ZRC1 OS=Saccharomyces cerevisiae (strain ATCC 204508 / S288c) OX=559292 GN=ZRC1 PE=1 SV=2
gene_11092	359739	0.105346	3.61511	0.464925	0.636597	671	777	941	843	922	618	508	476			IPR019185	Integral membrane protein SYS1-related
gene_11093	465159	-0.524441	0.962761	0.0104998	0.0403962	72	111	112	113	178	91	121	92	GO:0004497 | GO:0005506 | GO:0006118 | GO:0020037 | GO:0008688 | GO:0018471 | GO:0018630 | GO:0018631 | GO:0018632 | GO:0018633 | GO:0018634 | GO:0018635 | GO:0018636 | GO:0018637 | GO:0018638 | GO:0018639 | GO:0018640 | GO:0018641 | GO:0018642 | GO:0018643 | GO:0018644 | GO:0018646 | GO:0018647 | GO:0018648 | GO:0018649 | GO:0018650 | GO:0018651 | GO:0018652 | GO:0018653 | GO:0018654 | GO:001865…	monooxygenase activity | iron ion binding | electron transport | heme binding | 3-(3-hydroxy-phenyl)propionate hydroxylase activity | 4-chlorobenzaldehyde oxidase activity | 3,5-xylenol methylhydroxylase activity | phenylacetate hydroxylase activity | 4-nitrophenol 4-monooxygenase activity | dimethyl sulfide monooxygenase activity | alpha-pinene monooxygenase [NADH] activity | limonene 1,2-monoox…	IPR001128 | IPR017972	Cytochrome P450 | Cytochrome P450, conserved site	KOG0158	Cytochrome P450 CYP3/CYP5/CYP6/CYP9 subfamilies		sp|A0A346B546|CYPU6_GANLU	Cytochrome P450 monooxygenase CYP512U6 OS=Ganoderma lucidum OX=5315 GN=CYP512U6 PE=1 SV=1
gene_11095	557493	0.163405	3.90763	0.219704	0.383702	784	942	1192	1140	1046	816	615	550	GO:0004497 | GO:0005506 | GO:0006118 | GO:0020037 | GO:0008688 | GO:0018471 | GO:0018630 | GO:0018631 | GO:0018632 | GO:0018633 | GO:0018634 | GO:0018635 | GO:0018636 | GO:0018637 | GO:0018638 | GO:0018639 | GO:0018640 | GO:0018641 | GO:0018642 | GO:0018643 | GO:0018644 | GO:0018646 | GO:0018647 | GO:0018648 | GO:0018649 | GO:0018650 | GO:0018651 | GO:0018652 | GO:0018653 | GO:0018654 | GO:001865…	monooxygenase activity | iron ion binding | electron transport | heme binding | 3-(3-hydroxy-phenyl)propionate hydroxylase activity | 4-chlorobenzaldehyde oxidase activity | 3,5-xylenol methylhydroxylase activity | phenylacetate hydroxylase activity | 4-nitrophenol 4-monooxygenase activity | dimethyl sulfide monooxygenase activity | alpha-pinene monooxygenase [NADH] activity | limonene 1,2-monoox…	IPR001128 | IPR017972	Cytochrome P450 | Cytochrome P450, conserved site	KOG0157	Cytochrome P450 CYP4/CYP19/CYP26 subfamilies		sp|A0A346B546|CYPU6_GANLU	Cytochrome P450 monooxygenase CYP512U6 OS=Ganoderma lucidum OX=5315 GN=CYP512U6 PE=1 SV=1
gene_11096	530388	0.074735	4.24316	0.571827	0.723918	948	1345	1369	1322	1447	909	822	756			IPR019185	Integral membrane protein SYS1-related	KOG4697	Integral membrane protein involved in transport between the late Golgi and endosome		sp|A4K2W1|SYS1_PONAB	Protein SYS1 homolog OS=Pongo abelii OX=9601 GN=SYS1 PE=3 SV=1
gene_11097	118304	0.0269899	0.866794	0.873584	0.930224	87	135	134	110	135	124	66	61
gene_11098	501006	0.630548	7.62476	0.000324639	0.00238636	11106	14612	19471	16747	11476	11971	6838	4044	GO:0000166 | GO:0017111 | GO:0005524	nucleotide binding | nucleoside-triphosphatase activity | ATP binding	IPR003959 | IPR014851 | IPR003960 | IPR003593 | IPR027417	ATPase, AAA-type, core | BCS1, N-terminal | ATPase, AAA-type, conserved site | AAA+ ATPase domain | P-loop containing nucleoside triphosphate hydrolase	KOG0743	AAA+-type ATPase		sp|Q54DY9|BCS1B_DICDI	Probable mitochondrial chaperone BCS1-B OS=Dictyostelium discoideum OX=44689 GN=bcsl1b PE=3 SV=1
gene_11099	359781	-0.000105606	6.5789	1	1	4615	6101	7202	6668	6410	6631	4294	3250	GO:0005525 | GO:0003924 | GO:0008549	GTP binding | GTPase activity | dynamin GTPase activity	IPR000375 | IPR003130 | IPR020850 | IPR030381 | IPR001401 | IPR027417	Dynamin central domain | Dynamin GTPase effector | GTPase effector domain, GED | Dynamin-type guanine nucleotide-binding (G) domain | Dynamin, GTPase domain | P-loop containing nucleoside triphosphate hydrolase	KOG0446	Vacuolar sorting protein VPS1, dynamin, and related proteins		sp|Q09748|DNM1_SCHPO	Dynamin-related protein dnm1 OS=Schizosaccharomyces pombe (strain 972 / ATCC 24843) OX=284812 GN=dnm1 PE=3 SV=1
gene_111	391521	-0.156579	7.35945	0.131656	0.266677	7563	12677	10161	9574	13121	10685	7401	6266	GO:0008810	cellulase activity	IPR005103	Glycoside hydrolase, family 61			AA9	sp|S7QP81|LP9D_GLOTA	AA9 family lytic polysaccharide monooxygenase D OS=Gloeophyllum trabeum (strain ATCC 11539 / FP-39264 / Madison 617) OX=670483 GN=LPMO9D PE=3 SV=1
gene_1110	339192	-0.224483	7.69259	0.0467113	0.126718	8134	15317	13394	12803	17796	11573	9482	9032			IPR000555	JAB1/MPN/MOV34 metalloenzyme domain	KOG1560	Translation initiation factor 3, subunit h (eIF-3h)		sp|Q4PI64|EIF3H_MYCMD	Eukaryotic translation initiation factor 3 subunit H OS=Mycosarcoma maydis OX=5270 GN=UMAG_00199 PE=3 SV=1
gene_11100	118335	0.0110868	5.99882	0.90015	0.945571	3132	4334	4624	4403	4552	3951	2834	2338	GO:0006508 | GO:0008236 | GO:0004274 | GO:0016020 | GO:0004287 | GO:0008240	proteolysis | serine-type peptidase activity | dipeptidyl-peptidase IV activity | membrane | prolyl oligopeptidase activity | tripeptidyl-peptidase activity	IPR001375 | IPR002469 | IPR002471 | IPR029058	Peptidase S9, prolyl oligopeptidase, catalytic domain | Peptidase S9B, dipeptidylpeptidase IV N-terminal | Peptidase S9, serine active site | Alpha/Beta hydrolase fold	KOG2100	Dipeptidyl aminopeptidase		sp|B6HFS8|DAPB_PENRW	Probable dipeptidyl-aminopeptidase B OS=Penicillium rubens (strain ATCC 28089 / DSM 1075 / NRRL 1951 / Wisconsin 54-1255) OX=500485 GN=dapB PE=3 SV=1
gene_11101	484490	-0.0187103	3.84118	0.891417	0.939732	646	1047	1052	932	1138	700	695	550			IPR019185	Integral membrane protein SYS1-related	KOG4697	Integral membrane protein involved in transport between the late Golgi and endosome		sp|A4K2W1|SYS1_PONAB	Protein SYS1 homolog OS=Pongo abelii OX=9601 GN=SYS1 PE=3 SV=1
gene_11102	360025	-0.128928	2.91675	0.458928	0.631098	337	618	464	437	591	448	421	238	GO:0004497 | GO:0005506 | GO:0006118 | GO:0020037 | GO:0008688 | GO:0018471 | GO:0018630 | GO:0018631 | GO:0018632 | GO:0018633 | GO:0018634 | GO:0018635 | GO:0018636 | GO:0018637 | GO:0018638 | GO:0018639 | GO:0018640 | GO:0018641 | GO:0018642 | GO:0018643 | GO:0018644 | GO:0018646 | GO:0018647 | GO:0018648 | GO:0018649 | GO:0018650 | GO:0018651 | GO:0018652 | GO:0018653 | GO:0018654 | GO:001865…	monooxygenase activity | iron ion binding | electron transport | heme binding | 3-(3-hydroxy-phenyl)propionate hydroxylase activity | 4-chlorobenzaldehyde oxidase activity | 3,5-xylenol methylhydroxylase activity | phenylacetate hydroxylase activity | 4-nitrophenol 4-monooxygenase activity | dimethyl sulfide monooxygenase activity | alpha-pinene monooxygenase [NADH] activity | limonene 1,2-monoox…	IPR001128 | IPR017972	Cytochrome P450 | Cytochrome P450, conserved site	KOG0158	Cytochrome P450 CYP3/CYP5/CYP6/CYP9 subfamilies		sp|A0A346B546|CYPU6_GANLU	Cytochrome P450 monooxygenase CYP512U6 OS=Ganoderma lucidum OX=5315 GN=CYP512U6 PE=1 SV=1
gene_11103	530404	0.356564	0.723173	0.118294	0.246692	92	146	122	105	81	94	85	40	GO:0008270	zinc ion binding	IPR002893	Zinc finger, MYND-type
gene_11105	465225	-0.251713	4.45853	0.0667408	0.163937	1013	1204	1582	1341	1650	1540	956	958	GO:0004672 | GO:0005524 | GO:0006468 | GO:0004674 | GO:0004675 | GO:0004676 | GO:0004677 | GO:0004679 | GO:0004680 | GO:0004681 | GO:0004690 | GO:0004694 | GO:0004695 | GO:0004696 | GO:0004698 | GO:0004700 | GO:0004702 | GO:0004704 | GO:0004705 | GO:0004706 | GO:0004708 | GO:0004710 | GO:0004711 | GO:0004718 | GO:0008338 | GO:0008339 | GO:0008349 | GO:0008545 | GO:0016908 | GO:0016909 | GO:001919…	protein kinase activity | ATP binding | protein amino acid phosphorylation | protein serine/threonine kinase activity | transmembrane receptor protein serine/threonine kinase activity | 3-phosphoinositide-dependent protein kinase activity | DNA-dependent protein kinase activity | AMP-activated protein kinase activity | casein kinase activity | casein kinase I activity | cyclic nucleotide-dependen…	IPR000719 | IPR000253 | IPR017441 | IPR008271 | IPR002290 | IPR008984 | IPR011009	Protein kinase domain | Forkhead-associated (FHA) domain | Protein kinase, ATP binding site | Serine/threonine-protein kinase, active site | Serine/threonine/dual specificity protein kinase, catalytic domain | SMAD/FHA domain | Protein kinase-like domain	KOG0615	Serine/threonine protein kinase Chk2 and related proteins		sp|P34101|FHKC_DICDI	Probable serine/threonine-protein kinase fhkC OS=Dictyostelium discoideum OX=44689 GN=fhkC PE=3 SV=2
gene_11106	465232	-0.207626	5.83708	0.092021	0.205665	2599	3369	4104	3561	3692	4078	2911	2271	GO:0004672 | GO:0005524 | GO:0006468 | GO:0004674 | GO:0004675 | GO:0004676 | GO:0004677 | GO:0004679 | GO:0004680 | GO:0004681 | GO:0004690 | GO:0004694 | GO:0004695 | GO:0004696 | GO:0004698 | GO:0004700 | GO:0004702 | GO:0004704 | GO:0004705 | GO:0004706 | GO:0004708 | GO:0004710 | GO:0004711 | GO:0004718 | GO:0008338 | GO:0008339 | GO:0008349 | GO:0008545 | GO:0016908 | GO:0016909 | GO:001919…	protein kinase activity | ATP binding | protein amino acid phosphorylation | protein serine/threonine kinase activity | transmembrane receptor protein serine/threonine kinase activity | 3-phosphoinositide-dependent protein kinase activity | DNA-dependent protein kinase activity | AMP-activated protein kinase activity | casein kinase activity | casein kinase I activity | cyclic nucleotide-dependen…	IPR000719 | IPR000253 | IPR017441 | IPR008271 | IPR002290 | IPR008984 | IPR011009	Protein kinase domain | Forkhead-associated (FHA) domain | Protein kinase, ATP binding site | Serine/threonine-protein kinase, active site | Serine/threonine/dual specificity protein kinase, catalytic domain | SMAD/FHA domain | Protein kinase-like domain	KOG0615	Serine/threonine protein kinase Chk2 and related proteins		sp|P34101|FHKC_DICDI	Probable serine/threonine-protein kinase fhkC OS=Dictyostelium discoideum OX=44689 GN=fhkC PE=3 SV=2
gene_11109	484494	-0.145527	1.59178	0.39477	0.572299	127	169	234	203	215	211	145	104			IPR011009	Protein kinase-like domain
gene_1111	494736	-0.123	9.14158	0.302519	0.477619	27485	37180	36875	36882	45993	30555	30705	19660			IPR009009	RlpA-like double-psi beta-barrel domain				sp|D4B2H3|ALL7_ARTBC	Allergen Asp f 7 homolog OS=Arthroderma benhamiae (strain ATCC MYA-4681 / CBS 112371) OX=663331 GN=ARB_02701 PE=3 SV=1
gene_11110	118721	-0.374185	2.38522	0.0437176	0.120814	248	316	296	293	506	279	309	184	GO:0005215 | GO:0006810 | GO:0016020	transporter activity | transport | membrane	IPR011701 | IPR005829 | IPR020846	Major facilitator superfamily | Sugar transporter, conserved site | Major facilitator superfamily domain	KOG2533	Permease of the major facilitator superfamily		sp|Q9US44|YIZG_SCHPO	Uncharacterized transporter C1002.16c OS=Schizosaccharomyces pombe (strain 972 / ATCC 24843) OX=284812 GN=SPAC1002.16c PE=3 SV=1
gene_11111	557506	0.0583025	5.38552	0.603694	0.748336	2065	2890	3151	2860	2791	2844	1733	1453	GO:0004672 | GO:0005524 | GO:0006468 | GO:0004674 | GO:0004675 | GO:0004676 | GO:0004677 | GO:0004679 | GO:0004680 | GO:0004681 | GO:0004690 | GO:0004694 | GO:0004695 | GO:0004696 | GO:0004698 | GO:0004700 | GO:0004702 | GO:0004704 | GO:0004705 | GO:0004706 | GO:0004708 | GO:0004710 | GO:0004711 | GO:0004718 | GO:0008338 | GO:0008339 | GO:0008349 | GO:0008545 | GO:0016908 | GO:0016909 | GO:001919…	protein kinase activity | ATP binding | protein amino acid phosphorylation | protein serine/threonine kinase activity | transmembrane receptor protein serine/threonine kinase activity | 3-phosphoinositide-dependent protein kinase activity | DNA-dependent protein kinase activity | AMP-activated protein kinase activity | casein kinase activity | casein kinase I activity | cyclic nucleotide-dependen…	IPR000719 | IPR000253 | IPR017441 | IPR008271 | IPR002290 | IPR008984 | IPR011009	Protein kinase domain | Forkhead-associated (FHA) domain | Protein kinase, ATP binding site | Serine/threonine-protein kinase, active site | Serine/threonine/dual specificity protein kinase, catalytic domain | SMAD/FHA domain | Protein kinase-like domain	KOG0615	Serine/threonine protein kinase Chk2 and related proteins		sp|P34101|FHKC_DICDI	Probable serine/threonine-protein kinase fhkC OS=Dictyostelium discoideum OX=44689 GN=fhkC PE=3 SV=2
gene_11112	492549	-0.0834206	1.19848	0.684864	0.80792	124	154	113	167	162	141	110	85	GO:0016491 | GO:0005507 | GO:0008471	oxidoreductase activity | copper ion binding | laccase activity	IPR001117 | IPR011706 | IPR011707 | IPR002355 | IPR008972	Multicopper oxidase, type 1 | Multicopper oxidase, type 2 | Multicopper oxidase, type 3 | Multicopper oxidase, copper-binding site | Cupredoxin	KOG1263	Multicopper oxidases	AA1_1	sp|Q99046|LAC2_TRAVI	Laccase-2 OS=Trametes villosa OX=47662 GN=LCC2 PE=3 SV=1
gene_11113	557508	0.134399	4.95372	0.239157	0.407271	1536	2366	2302	2149	2374	1522	1313	1145	GO:0003899 | GO:0006350	DNA-directed RNA polymerase activity | transcription	IPR005576 | IPR013238 | IPR012340	RNA polymerase Rpb7, N-terminal | RNA polymerase III, subunit Rpc25 | Nucleic acid-binding, OB-fold	KOG3297	DNA-directed RNA polymerase subunit E'		sp|O94285|RPC8_SCHPO	DNA-directed RNA polymerase III subunit rpc8 OS=Schizosaccharomyces pombe (strain 972 / ATCC 24843) OX=284812 GN=rpc25 PE=1 SV=1
gene_11114	386157	0.593076	6.6884	4.18323e-07	7.72908e-06	5823	7326	9496	9301	6156	4987	3230	3306			IPR018108 | IPR023395	Mitochondrial substrate/solute carrier | Mitochondrial carrier domain	KOG0757	Mitochondrial carrier protein - Rim2p/Mrs12p		sp|Q9P6L7|RIM2_SCHPO	Mitochondrial carrier protein rim2 OS=Schizosaccharomyces pombe (strain 972 / ATCC 24843) OX=284812 GN=rim2 PE=3 SV=2
gene_11115	386160	-0.0806621	6.96038	0.412485	0.59039	5626	9651	8412	7595	9462	6858	5996	4976	GO:0005515	protein binding	IPR004000 | IPR020902	Actin family | Actin/actin-like conserved site	KOG0677	Actin-related protein Arp2/3 complex, subunit Arp2	GT57	sp|Q7ZTP2|ARP2A_XENLA	Actin-related protein 2-A OS=Xenopus laevis OX=8355 GN=actr2-a PE=1 SV=1
gene_11116	118799	-0.0532294	5.71653	0.60886	0.751848	2549	3644	3648	3411	3809	3626	2278	1868	GO:0005515 | GO:0008270	protein binding | zinc ion binding	IPR001487 | IPR000313 | IPR019542 | IPR019786 | IPR019787 | IPR001965 | IPR011011	Bromodomain | PWWP domain | Enhancer of polycomb-like, N-terminal | Zinc finger, PHD-type, conserved site | Zinc finger, PHD-finger | Zinc finger, PHD-type | Zinc finger, FYVE/PHD-type	KOG0955	PHD finger protein BR140/LIN-49		sp|B2RRD7|BRPF1_MOUSE	Peregrin OS=Mus musculus OX=10090 GN=Brpf1 PE=1 SV=1
gene_11117	118796	-0.113223	5.25618	0.311859	0.487232	1792	2660	2663	2324	2641	2198	1833	1672	GO:0005634 | GO:0006260	nucleus | DNA replication	IPR007218	DNA polymerase delta, subunit 4				sp|Q3T0X9|DPOD4_BOVIN	DNA polymerase delta subunit 4 OS=Bos taurus OX=9913 GN=POLD4 PE=1 SV=1
gene_11118	118835	0.21084	1.62642	0.509046	0.674207	127	222	192	312	149	133	217	83			IPR002068 | IPR008978	Alpha crystallin/Hsp20 domain | HSP20-like chaperone	KOG0710	Molecular chaperone (small heat-shock protein Hsp26/Hsp42)		sp|O14368|HSP16_SCHPO	Heat shock protein 16 OS=Schizosaccharomyces pombe (strain 972 / ATCC 24843) OX=284812 GN=hsp16 PE=1 SV=1
gene_11119	492555	-4.14079	4.77638	3.21182e-12	1.85878e-10	149	250	186	170	3809	1549	5212	489	GO:0006508 | GO:0008237 | GO:0016787 | GO:0046983 | GO:0004226	proteolysis | metallopeptidase activity | hydrolase activity | protein dimerization activity | Gly-X carboxypeptidase activity	IPR002933 | IPR011650 | IPR017141 | IPR001261	Peptidase M20 | Peptidase M20, dimerisation domain | Peptidase M20, carboxypeptidase S | ArgE/DapE/ACY1/CPG2/YscS, conserved site	KOG2275	Aminoacylase ACY1 and related metalloexopeptidases		sp|O13968|YE48_SCHPO	Uncharacterized carboxypeptidase C24C9.08 OS=Schizosaccharomyces pombe (strain 972 / ATCC 24843) OX=284812 GN=SPAC24C9.08 PE=3 SV=1
gene_1112	393736	0.20203	3.58999	0.223584	0.387884	608	1041	854	811	1046	632	464	346
gene_11120	512801	0.301268	9.96412	0.00748107	0.0309018	52216	71122	84195	76706	61599	52232	36481	38957	GO:0015986 | GO:0016469 | GO:0046933 | GO:0046961	ATP synthesis coupled proton transport | proton-transporting two-sector ATPase complex | hydrogen ion transporting ATP synthase activity, rotational mechanism | hydrogen ion transporting ATPase activity, rotational mechanism	IPR008688	ATPase, F0 complex, B chain/subunit B/MI25	KOG3976	Mitochondrial F1F0-ATP synthase, subunit b/ATP4		sp|Q7SE71|ATPF_NEUCR	ATP synthase subunit 4, mitochondrial OS=Neurospora crassa (strain ATCC 24698 / 74-OR23-1A / CBS 708.71 / DSM 1257 / FGSC 987) OX=367110 GN=atp-3 PE=3 SV=1
gene_11122	118957	-0.0798566	0.75571	0.797124	0.884442	90	74	117	127	134	134	50	58	GO:0005215 | GO:0006810 | GO:0016020	transporter activity | transport | membrane	IPR000425 | IPR022357 | IPR023271	Major intrinsic protein | Major intrinsic protein, conserved site | Aquaporin-like	KOG0224	Aquaporin (major intrinsic protein family)		sp|B0DLE4|AQP6_LACBS	Aquaporin Lacbi1:391485 OS=Laccaria bicolor (strain S238N-H82 / ATCC MYA-4686) OX=486041 GN=Lacbi1:391485 PE=1 SV=2
gene_11124	411335	-0.483251	1.2979	0.033311	0.0990096	87	182	113	145	215	120	162	105
gene_11126	512805	-0.185257	1.01011	0.305029	0.480197	102	120	134	118	160	103	94	92
gene_1113	20876	-0.177221	4.91943	0.121437	0.251717	1244	2139	2184	1806	2483	1895	1305	1246	GO:0005488	binding	IPR024679 | IPR016024	Pre-rRNA-processing protein IPI1/Testis-expressed sequence 10 protein | Armadillo-type fold	KOG2149	Uncharacterized conserved protein		sp|Q5RDK1|TEX10_PONAB	Testis-expressed protein 10 OS=Pongo abelii OX=9601 GN=TEX10 PE=2 SV=1
gene_11131	411337	0.0661882	0.365169	0.783635	0.87515	52	91	96	94	97	64	72	32	GO:0004497 | GO:0006118 | GO:0006725 | GO:0018658	monooxygenase activity | electron transport | aromatic compound metabolic process | salicylate 1-monooxygenase activity	IPR002938	Monooxygenase, FAD-binding	KOG2614	Kynurenine 3-monooxygenase and related flavoprotein monooxygenases	GT8	sp|Q06DK7|TETX_SPHSM	Flavin-dependent monooxygenase OS=Sphingobacterium sp. (strain PM2-P1-29) OX=403776 GN=tet(X) PE=1 SV=2
gene_11132	557521	-0.458887	0.390676	0.0562943	0.144779	54	67	80	76	142	80	72	36
gene_11133	119123	-0.186604	2.02231	0.230913	0.397202	177	259	265	272	346	260	201	131
gene_11136	119148	-0.163918	3.38605	0.385616	0.562907	409	704	691	754	821	599	367	546
gene_11138	530501	-0.0140664	1.92842	0.932774	0.965762	192	275	258	238	276	220	173	143
gene_11139	512816	-0.0202272	5.81422	0.878878	0.932831	3244	3746	3634	3487	4207	3752	2356	1985
gene_1114	550080	0.366531	1.25325	0.14934	0.290129	118	210	165	188	235	89	74	65	GO:0004553 | GO:0005975 | GO:0016985	hydrolase activity, hydrolyzing O-glycosyl compounds | carbohydrate metabolic process | mannan endo-1,4-beta-mannosidase activity	IPR001547 | IPR017853	Glycoside hydrolase, family 5 | Glycoside hydrolase superfamily			GH5_7	sp|Q0CCD0|MANA1_ASPTN	Probable mannan endo-1,4-beta-mannosidase A-1 OS=Aspergillus terreus (strain NIH 2624 / FGSC A1156) OX=341663 GN=manA-1 PE=3 SV=1
gene_11143	501036	0.043455	4.6317	0.725254	0.834528	1278	1901	1585	1673	1931	1518	1058	817
gene_11144	484509	-0.135976	5.16556	0.349797	0.527384	1762	2494	2282	2206	2433	2844	1612	1232
gene_11145	119349	0.0461391	5.02699	0.681766	0.806179	1638	2408	2382	2079	2392	2009	1508	1043
gene_11146	501039	-0.223958	1.63874	0.169523	0.318982	110	214	196	222	244	216	135	123			IPR006314 | IPR011008	Dyp-type peroxidase | Dimeric alpha-beta barrel				sp|I2DBY1|DYP_AURAJ	Dye-decolorizing peroxidase AauDyP1 OS=Auricularia auricula-judae OX=29892 GN=dyp1 PE=1 SV=1
gene_11149	360078	-0.329505	3.87057	0.0198194	0.0662343	554	890	1018	902	1372	846	676	633	GO:0008478 | GO:0008615	pyridoxal kinase activity | pyridoxine biosynthetic process	IPR013749 | IPR029056 | IPR004625	Pyridoxamine kinase/Phosphomethylpyrimidine kinase | Ribokinase-like | Pyridoxal phosphate (active vitamin B6) biosynthesis, pyridoxal kinase	KOG2599	Pyridoxal/pyridoxine/pyridoxamine kinase		sp|P39988|BUD16_YEAST	Putative pyridoxal kinase BUD16 OS=Saccharomyces cerevisiae (strain ATCC 204508 / S288c) OX=559292 GN=BUD16 PE=1 SV=1
gene_1115	550081	-0.297065	1.92227	0.108887	0.232392	164	300	206	200	293	236	224	135
gene_11150	557537	-0.0801653	6.15843	0.428793	0.6037	3392	4604	5211	4645	5512	4843	3142	2479			IPR002913	START domain
gene_11151	492566	-0.25371	6.44636	0.0119412	0.0448533	3780	5966	5674	5096	6725	6349	4308	3144			IPR006594	LIS1 homology motif	KOG0266	WD40 repeat-containing protein		sp|O48847|LUH_ARATH	Transcriptional corepressor LEUNIG_HOMOLOG OS=Arabidopsis thaliana OX=3702 GN=LUH PE=1 SV=1
gene_11152	501044	-0.234219	0.279501	0.425403	0.600704	56	71	103	50	65	107	63	38			IPR012336	Thioredoxin-like fold
gene_11153	359910	-0.00709259	3.6123	0.963475	0.983619	602	819	877	827	857	797	557	422			IPR011009	Protein kinase-like domain
gene_11154	411381	-0.153444	6.22403	0.125801	0.258406	3670	4751	5178	4500	5368	5020	3668	2797								sp|Q1MTN9|CAF1A_SCHPO	Chromatin assembly factor 1 subunit A OS=Schizosaccharomyces pombe (strain 972 / ATCC 24843) OX=284812 GN=pcf1 PE=1 SV=2
gene_11155	386231	-0.72438	4.6525	0.00134289	0.00767028	996	1325	913	1586	2239	1276	1632	1375
gene_11157	386234	1.05263	7.64869	0.0104772	0.0403234	16026	12108	17902	21928	8128	8471	1924	8416	GO:0016491 | GO:0005507 | GO:0008471	oxidoreductase activity | copper ion binding | laccase activity	IPR001117 | IPR011706 | IPR011707 | IPR002355 | IPR008972	Multicopper oxidase, type 1 | Multicopper oxidase, type 2 | Multicopper oxidase, type 3 | Multicopper oxidase, copper-binding site | Cupredoxin	KOG1263	Multicopper oxidases	AA1_1	sp|O59896|LAC1_PYCCI	Laccase OS=Pycnoporus cinnabarinus OX=5643 GN=LCC3-1 PE=1 SV=1
gene_11158	411390	0.202083	1.28176	0.351751	0.52915	117	164	198	183	177	85	111	98	GO:0016491 | GO:0005507 | GO:0008471	oxidoreductase activity | copper ion binding | laccase activity	IPR001117 | IPR011706 | IPR011707 | IPR002355 | IPR008972	Multicopper oxidase, type 1 | Multicopper oxidase, type 2 | Multicopper oxidase, type 3 | Multicopper oxidase, copper-binding site | Cupredoxin	KOG1263	Multicopper oxidases	AA1_1	sp|Q01679|LAC1_PHLRA	Laccase OS=Phlebia radiata OX=5308 GN=LAC PE=1 SV=2
gene_1116	486883	0.123827	4.60629	0.371189	0.548071	1181	1636	1873	1852	1758	1294	887	1028	GO:0004527 | GO:0005622 | GO:0003676 | GO:0004518 | GO:0042578 | GO:0043765	exonuclease activity | intracellular | nucleic acid binding | nuclease activity | phosphoric ester hydrolase activity | T/G mismatch-specific endonuclease activity	IPR013520 | IPR006055 | IPR012337	Exonuclease, RNase T/DNA polymerase III | Exonuclease | Ribonuclease H-like domain	KOG0542	Predicted exonuclease		sp|A6QLH5|ERI3_BOVIN	ERI1 exoribonuclease 3 OS=Bos taurus OX=9913 GN=ERI3 PE=2 SV=1
gene_11160	557546	0.185943	4.17433	0.21285	0.375903	948	1369	1389	1224	1476	1099	665	515	GO:0016491 | GO:0005507 | GO:0008471	oxidoreductase activity | copper ion binding | laccase activity	IPR001117 | IPR011706 | IPR011707 | IPR002355 | IPR008972	Multicopper oxidase, type 1 | Multicopper oxidase, type 2 | Multicopper oxidase, type 3 | Multicopper oxidase, copper-binding site | Cupredoxin	KOG1263	Multicopper oxidases	AA1_1	sp|Q01679|LAC1_PHLRA	Laccase OS=Phlebia radiata OX=5308 GN=LAC PE=1 SV=2
gene_11161	424495	-0.0599905	4.18103	0.683714	0.807326	832	1335	1339	1077	1659	1056	738	632
gene_11162	484520	-0.304776	6.2698	0.0475391	0.128327	3211	4765	5001	4838	5260	6093	4520	2445	GO:0003700 | GO:0005634 | GO:0006355 | GO:0043565	transcription factor activity | nucleus | regulation of transcription, DNA-dependent | sequence-specific DNA binding	IPR000232	Heat shock factor (HSF)-type, DNA-binding	KOG0627	Heat shock transcription factor		sp|P10961|HSF_YEAST	Heat shock transcription factor OS=Saccharomyces cerevisiae (strain ATCC 204508 / S288c) OX=559292 GN=HSF1 PE=1 SV=1
gene_11164	530545	0.201395	4.5847	0.340219	0.518433	1047	2266	2062	1336	2031	1495	911	589	GO:0003824 | GO:0006725 | GO:0008199 | GO:0005506 | GO:0016702	catalytic activity | aromatic compound metabolic process | ferric iron binding | iron ion binding | oxidoreductase activity, acting on single donors with incorporation of molecular oxygen, incorporation of two atoms of oxygen	IPR000627 | IPR015889	Intradiol ring-cleavage dioxygenase, C-terminal | Intradiol ring-cleavage dioxygenase, core				sp|P95607|CATA_RHOOP	Catechol 1,2-dioxygenase (Fragment) OS=Rhodococcus opacus OX=37919 GN=catA PE=1 SV=1
gene_11166	465473	-0.259403	1.11506	0.228016	0.393257	76	194	124	114	199	129	98	82
gene_11167	465483	0.047109	2.5837	0.796149	0.883999	294	399	465	401	407	276	272	271			IPR016181	Acyl-CoA N-acyltransferase
gene_11168	465486	0.463085	7.0917	2.61563e-05	0.000276958	8115	10023	11587	10711	8452	7863	4774	3884							GH154
gene_11169	359855	-0.100446	2.30208	0.615646	0.756112	173	397	373	300	449	275	173	210	GO:0004497 | GO:0006118 | GO:0006725 | GO:0018662	monooxygenase activity | electron transport | aromatic compound metabolic process | phenol 2-monooxygenase activity	IPR002938 | IPR012941 | IPR012336	Monooxygenase, FAD-binding | Phenol hydroxylase, C-terminal dimerisation domain | Thioredoxin-like fold	KOG3855	Monooxygenase involved in coenzyme Q (ubiquinone) biosynthesis	GH55_2	sp|P15245|PHHY_CUTCT	Phenol hydroxylase OS=Cutaneotrichosporon cutaneum OX=5554 PE=1 SV=3
gene_1117	430959	0.206288	8.61027	0.0470724	0.127508	19399	27647	31450	29598	25014	19966	16192	15375			IPR003172 | IPR014756	MD-2-related lipid-recognition domain | Immunoglobulin E-set	KOG4680	Uncharacterized conserved protein, contains ML domain		sp|P0CP28|NPC2_CRYNJ	Phosphatidylglycerol/phosphatidylinositol transfer protein OS=Cryptococcus neoformans var. neoformans serotype D (strain JEC21 / ATCC MYA-565) OX=214684 GN=NPC2 PE=3 SV=1
gene_11170	512842	-0.340148	1.17854	0.224886	0.389271	62	203	132	124	228	147	70	104
gene_11171	492576	-0.300349	2.17589	0.0659522	0.162694	208	311	292	222	318	301	253	179	GO:0004497 | GO:0006118 | GO:0006725 | GO:0018662	monooxygenase activity | electron transport | aromatic compound metabolic process | phenol 2-monooxygenase activity	IPR002938 | IPR012941 | IPR012336	Monooxygenase, FAD-binding | Phenol hydroxylase, C-terminal dimerisation domain | Thioredoxin-like fold	KOG3855	Monooxygenase involved in coenzyme Q (ubiquinone) biosynthesis	GH55_2	sp|P15245|PHHY_CUTCT	Phenol hydroxylase OS=Cutaneotrichosporon cutaneum OX=5554 PE=1 SV=3
gene_11172	359737	-0.0997896	3.9803	0.483269	0.653965	759	1038	1153	957	1117	1163	699	548	GO:0004713 | GO:0005524 | GO:0006468	protein-tyrosine kinase activity | ATP binding | protein amino acid phosphorylation	IPR008266 | IPR011009	Tyrosine-protein kinase, active site | Protein kinase-like domain
gene_11173	386262	0.558348	6.18875	0.00237484	0.0121953	4029	7144	6470	4844	4951	4379	2394	1528	GO:0005524 | GO:0006810 | GO:0015662 | GO:0016020 | GO:0030001 | GO:0046872 | GO:0016820 | GO:0004008	ATP binding | transport | ATPase activity, coupled to transmembrane movement of ions, phosphorylative mechanism | membrane | metal ion transport | metal ion binding | hydrolase activity, acting on acid anhydrides, catalyzing transmembrane movement of substances | copper-exporting ATPase activity	IPR008250 | IPR023214 | IPR018303 | IPR017969 | IPR006121 | IPR001757 | IPR027256	P-type ATPase, A domain | HAD-like domain | P-type ATPase, phosphorylation site | Heavy-metal-associated, conserved site | Heavy metal-associated domain, HMA | P-type ATPase | P-type ATPase, subfamily IB	KOG0207	Cation transport ATPase	GH5_5	sp|P38360|ATU1_YEAST	P-type cation-transporting ATPase OS=Saccharomyces cerevisiae (strain ATCC 204508 / S288c) OX=559292 GN=PCA1 PE=1 SV=2
gene_11174	484538	0.722525	3.37503	7.47607e-06	9.34551e-05	611	839	956	907	600	553	266	286			IPR011701 | IPR020846	Major facilitator superfamily | Major facilitator superfamily domain	KOG0255	Synaptic vesicle transporter SVOP and related transporters (major facilitator superfamily)		sp|Q4WS70|MDRA_ASPFU	Major facilitator superfamily multidrug transporter mdrA OS=Aspergillus fumigatus (strain ATCC MYA-4609 / CBS 101355 / FGSC A1100 / Af293) OX=330879 GN=mdrA PE=2 SV=1
gene_11177	411419	-0.0966492	7.59521	0.314659	0.489748	9042	12343	13637	13042	14471	13096	8898	6802	GO:0016021	integral to membrane	IPR002860 | IPR006581	BNR repeat | VPS10	KOG3511	Sortilin and related receptors	GT31	sp|B0E2U2|VPS10_LACBS	Vacuolar protein sorting/targeting protein 10 OS=Laccaria bicolor (strain S238N-H82 / ATCC MYA-4686) OX=486041 GN=VPS10 PE=3 SV=1
gene_11178	411420	-0.573693	3.87686	0.0313947	0.0945068	514	921	829	801	1035	635	1275	634	GO:0004316	3-oxoacyl-[acyl-carrier-protein] reductase activity	IPR020904	Short-chain dehydrogenase/reductase, conserved site	KOG0725	Reductases with broad range of substrate specificities		sp|Q9SQR4|ADRC3_ARATH	NADPH-dependent aldehyde reductase-like protein, chloroplastic OS=Arabidopsis thaliana OX=3702 GN=At3g03980 PE=3 SV=1
gene_11179	492584	0.118902	6.02618	0.231751	0.397524	2964	4955	4981	4702	4733	3366	2705	2543	GO:0003723 | GO:0003899 | GO:0006350	RNA binding | DNA-directed RNA polymerase activity | transcription	IPR003029 | IPR005576 | IPR012340	Ribosomal protein S1, RNA-binding domain | RNA polymerase Rpb7, N-terminal | Nucleic acid-binding, OB-fold	KOG3298	DNA-directed RNA polymerase subunit E'		sp|O14459|RPB7_SCHPO	DNA-directed RNA polymerase II subunit rpb7 OS=Schizosaccharomyces pombe (strain 972 / ATCC 24843) OX=284812 GN=rpb7 PE=1 SV=1
gene_1118	430962	0.0376316	7.14747	0.664047	0.793722	6940	9968	10129	9900	10161	7701	6416	5518
gene_11180	411427	0.123746	5.43714	0.251489	0.42068	2237	3338	3059	2962	3274	2417	1966	1356	GO:0003676 | GO:0005622 | GO:0008270	nucleic acid binding | intracellular | zinc ion binding	IPR007087 | IPR015880	Zinc finger, C2H2 | Zinc finger, C2H2-like	KOG4173	Alpha-SNAP protein		sp|Q7ZZ00|ZN511_DANRE	Zinc finger protein 511 OS=Danio rerio OX=7955 GN=znf511 PE=2 SV=1
gene_11181	512853	-0.499662	2.55511	0.00501676	0.0224715	174	368	350	381	417	426	353	251
gene_11182	530578	-0.111754	4.02496	0.490545	0.659892	703	1093	1202	1048	1153	1278	599	628			IPR011009	Protein kinase-like domain
gene_11183	411433	-0.187484	2.80032	0.202793	0.362918	313	487	384	483	555	428	312	291	GO:0004672 | GO:0005524 | GO:0006468 | GO:0004674	protein kinase activity | ATP binding | protein amino acid phosphorylation | protein serine/threonine kinase activity	IPR000719 | IPR002290 | IPR011009	Protein kinase domain | Serine/threonine/dual specificity protein kinase, catalytic domain | Protein kinase-like domain
gene_11184	465545	-0.671774	1.73897	0.0159207	0.0558502	105	271	148	143	364	176	236	114
gene_11185	501069	-0.0133249	4.63578	0.909833	0.952139	1189	1928	1669	1581	1879	1458	1144	895	GO:0004672 | GO:0005524 | GO:0006468 | GO:0004674	protein kinase activity | ATP binding | protein amino acid phosphorylation | protein serine/threonine kinase activity	IPR000719 | IPR002290 | IPR011009	Protein kinase domain | Serine/threonine/dual specificity protein kinase, catalytic domain | Protein kinase-like domain
gene_11186	465549	-0.370642	3.90295	0.0177565	0.0609799	546	1174	871	805	1349	954	787	570
gene_11187	512859	-0.878682	2.99775	5.2742e-05	0.000505602	256	458	389	354	672	421	479	542	GO:0043365	[formate-C-acetyltransferase]-activating enzyme activity	IPR011701 | IPR020846	Major facilitator superfamily | Major facilitator superfamily domain	KOG2533	Permease of the major facilitator superfamily	AA3_2	sp|Q10097|YAOI_SCHPO	Uncharacterized transporter C11D3.18C OS=Schizosaccharomyces pombe (strain 972 / ATCC 24843) OX=284812 GN=SPAC11D3.18c PE=3 SV=1
gene_11188	484541	-1.2933	2.05388	0.00514614	0.0229468	79	237	200	124	367	156	564	126
gene_11189	359877	-0.508244	2.5468	0.000275131	0.00207115	220	357	353	313	548	364	290	271	GO:0004497 | GO:0006118 | GO:0006725 | GO:0018662	monooxygenase activity | electron transport | aromatic compound metabolic process | phenol 2-monooxygenase activity	IPR002938 | IPR012941 | IPR012336	Monooxygenase, FAD-binding | Phenol hydroxylase, C-terminal dimerisation domain | Thioredoxin-like fold	KOG3855	Monooxygenase involved in coenzyme Q (ubiquinone) biosynthesis	GH55_2	sp|P15245|PHHY_CUTCT	Phenol hydroxylase OS=Cutaneotrichosporon cutaneum OX=5554 PE=1 SV=3
gene_1119	494742	-0.151647	3.77445	0.287357	0.460979	601	943	963	836	1039	813	552	647
gene_11197	359955	0.00711818	2.22239	0.970566	0.987907	223	311	397	267	310	364	219	118	GO:0005524 | GO:0006810 | GO:0016021 | GO:0042626	ATP binding | transport | integral to membrane | ATPase activity, coupled to transmembrane movement of substances	IPR011527	ABC transporter type 1, transmembrane domain	KOG0056	Heavy metal exporter HMT1, ABC superfamily		sp|Q9NP58|ABCB6_HUMAN	ATP-binding cassette sub-family B member 6 OS=Homo sapiens OX=9606 GN=ABCB6 PE=1 SV=1
gene_1120	417212	-0.21283	5.66103	0.0210687	0.0693916	2163	3490	3388	3069	3822	3172	2530	2056
gene_1122	338280	-0.215728	2.33231	0.41812	0.594087	242	415	303	228	452	221	339	151			IPR017946	PLC-like phosphodiesterase, TIM beta/alpha-barrel domain				sp|D4ARV2|AIM6_ARTBC	Altered inheritance of mitochondria protein 6 homolog ARB_06966 OS=Arthroderma benhamiae (strain ATCC MYA-4681 / CBS 112371) OX=663331 GN=ARB_06966 PE=1 SV=1
gene_11223	530608	0.878731	1.86199	0.106588	0.229094	517	165	245	140	253	219	58	64	GO:0005524 | GO:0006810 | GO:0016021 | GO:0042626	ATP binding | transport | integral to membrane | ATPase activity, coupled to transmembrane movement of substances	IPR011527	ABC transporter type 1, transmembrane domain	KOG0056	Heavy metal exporter HMT1, ABC superfamily		sp|Q9NP58|ABCB6_HUMAN	ATP-binding cassette sub-family B member 6 OS=Homo sapiens OX=9606 GN=ABCB6 PE=1 SV=1
gene_1123	430978	0.2817	8.31195	0.0108847	0.0415121	16348	21967	26696	24911	19853	16329	12128	12329	GO:0003735 | GO:0005622 | GO:0005840 | GO:0006412	structural constituent of ribosome | intracellular | ribosome | translation	IPR000456	Ribosomal protein L17	KOG3280	Mitochondrial/chloroplast ribosomal protein L17		sp|C6E4M9|RL17_GEOSM	Large ribosomal subunit protein bL17 OS=Geobacter sp. (strain M21) OX=443144 GN=rplQ PE=3 SV=1
gene_11232	557571	-0.350246	1.12905	0.0320214	0.0960907	104	137	120	124	182	137	113	88
gene_11233	411453	-0.735045	0.0311224	0.0122359	0.0456303	47	59	46	38	63	109	47	47
gene_11234	120292	-0.30841	4.24281	0.0379685	0.108433	782	1362	1146	1077	1554	1020	908	936	GO:0008080 | GO:0008152 | GO:0004596	N-acetyltransferase activity | metabolic process | peptide alpha-N-acetyltransferase activity	IPR000182 | IPR016181	GNAT domain | Acyl-CoA N-acyltransferase	KOG3235	Subunit of the major N alpha-acetyltransferase		sp|Q9UTI3|ARD1_SCHPO	N-terminal acetyltransferase A complex catalytic subunit ard1 OS=Schizosaccharomyces pombe (strain 972 / ATCC 24843) OX=284812 GN=ard1 PE=1 SV=1
gene_11235	484547	-0.0160573	5.71718	0.902301	0.947247	2563	3441	4004	3438	4427	3471	2118	1685	GO:0000156 | GO:0000160 | GO:0006355 | GO:0005524 | GO:0000155 | GO:0007165 | GO:0016020 | GO:0004673 | GO:0018106 | GO:0004871	two-component response regulator activity | two-component signal transduction system (phosphorelay) | regulation of transcription, DNA-dependent | ATP binding | two-component sensor activity | signal transduction | membrane | protein histidine kinase activity | peptidyl-histidine phosphorylation | signal transducer activity	IPR001789 | IPR003661 | IPR003594 | IPR005467 | IPR009082 | IPR011006	Signal transduction response regulator, receiver domain | Signal transduction histidine kinase EnvZ-like, dimerisation/phosphoacceptor domain | Histidine kinase-like ATPase, C-terminal domain | Signal transduction histidine kinase, core | Signal transduction histidine kinase, homodimeric domain | CheY-like superfamily	KOG0519	Sensory transduction histidine kinase		sp|Q53RH0|ERS1_ORYSJ	Probable ethylene response sensor 1 OS=Oryza sativa subsp. japonica OX=39947 GN=ERS1 PE=2 SV=1
gene_11236	512899	-0.720054	1.90474	0.00516099	0.0230022	117	282	190	145	366	248	277	117
gene_11237	411461	-0.152899	3.74024	0.255767	0.425552	562	1050	825	836	1064	794	619	539	GO:0004672 | GO:0005524 | GO:0006468 | GO:0004674	protein kinase activity | ATP binding | protein amino acid phosphorylation | protein serine/threonine kinase activity	IPR000719 | IPR002290 | IPR011009	Protein kinase domain | Serine/threonine/dual specificity protein kinase, catalytic domain | Protein kinase-like domain
gene_11238	501077	-0.0359848	0.81227	0.874037	0.930434	81	135	96	126	128	111	82	56			IPR010699	Protein of unknown function DUF1275
gene_11239	501078	0.523188	0.483476	0.018907	0.0639865	84	78	121	126	86	57	47	48
gene_1124	21082	0.0326837	3.91458	0.804569	0.888962	794	1055	1010	1028	1095	788	688	595	GO:0004341	gluconolactonase activity	IPR013658	SMP-30/Gluconolactonase/LRE-like region	KOG4499	Ca2+-binding protein Regucalcin/SMP30		sp|Q9A9Z1|XYLC_CAUVC	D-xylonolactone lactonase OS=Caulobacter vibrioides (strain ATCC 19089 / CIP 103742 / CB 15) OX=190650 GN=xylC PE=1 SV=1
gene_11240	120377	0.449829	0.256248	0.0866341	0.196517	63	98	122	61	83	74	36	24
gene_11241	359691	0.59943	0.0704024	0.0111632	0.0424117	76	83	79	70	66	38	31	37			IPR002575 | IPR011009	Aminoglycoside phosphotransferase | Protein kinase-like domain				sp|P9WEI0|CLAY_AMPCV	Clavilactone A biosynthesis cluster protein Y OS=Ampulloclitocybe clavipes OX=56467 GN=claY PE=4 SV=1
gene_11242	501079	-0.761593	2.39216	0.000711455	0.00455348	184	323	222	272	412	325	430	212
gene_11243	411470	-0.481543	1.42633	0.00836298	0.0337502	104	152	153	164	252	135	156	121	GO:0004672 | GO:0005524 | GO:0006468 | GO:0004674	protein kinase activity | ATP binding | protein amino acid phosphorylation | protein serine/threonine kinase activity	IPR000719 | IPR002290 | IPR011009	Protein kinase domain | Serine/threonine/dual specificity protein kinase, catalytic domain | Protein kinase-like domain
gene_11246	557582	-0.965179	1.91412	3.51946e-06	4.9608e-05	89	199	215	166	437	223	248	171
gene_11247	386326	-0.370727	3.94344	0.0225121	0.0730676	525	1178	911	893	1509	954	735	603	GO:0004672 | GO:0005524 | GO:0006468	protein kinase activity | ATP binding | protein amino acid phosphorylation	IPR000719 | IPR020635 | IPR011009	Protein kinase domain | Tyrosine-protein kinase, catalytic domain | Protein kinase-like domain
gene_11248	492601	-0.0837933	3.82904	0.496825	0.664603	649	955	1018	930	1025	955	624	535			IPR011009	Protein kinase-like domain
gene_11249	557585	-0.265528	4.52643	0.0219477	0.071561	1009	1375	1472	1519	1844	1452	1075	1004
gene_1125	478455	0.333038	9.41895	0.00630074	0.0269314	36471	48680	58201	53179	41977	33845	24456	27387	GO:0000036 | GO:0006633 | GO:0031177	acyl carrier activity | fatty acid biosynthetic process | phosphopantetheine binding	IPR009081 | IPR006162 | IPR003231	Acyl carrier protein-like | Phosphopantetheine attachment site | Acyl carrier protein (ACP)	KOG1748	Acyl carrier protein/NADH-ubiquinone oxidoreductase, NDUFAB1/SDAP subunit		sp|O80800|ACPM2_ARATH	Acyl carrier protein 2, mitochondrial OS=Arabidopsis thaliana OX=3702 GN=MTACP2 PE=1 SV=1
gene_11250	386333	-0.0217947	5.25348	0.853997	0.918397	1890	2420	2820	2574	2577	2606	1625	1426			IPR021622	Afadin/alpha-actinin-binding
gene_11251	501086	-0.102131	1.85591	0.563807	0.719072	190	233	208	250	286	243	163	118	GO:0003824 | GO:0044237 | GO:0050662 | GO:0043892	catalytic activity | cellular metabolic process | coenzyme binding | methylglyoxal reductase (NADPH-dependent) activity	IPR001509	NAD-dependent epimerase/dehydratase, N-terminal domain	KOG1502	Flavonol reductase/cinnamoyl-CoA reductase		sp|Q9UT59|YKJ7_SCHPO	Putative uncharacterized oxidoreductase C513.07 OS=Schizosaccharomyces pombe (strain 972 / ATCC 24843) OX=284812 GN=SPAC513.07 PE=3 SV=1
gene_11252	465643	0.912369	2.51466	1.89667e-07	3.82764e-06	413	453	530	482	268	192	187	176	GO:0004497 | GO:0005506 | GO:0006118 | GO:0020037	monooxygenase activity | iron ion binding | electron transport | heme binding	IPR001128 | IPR017972	Cytochrome P450 | Cytochrome P450, conserved site	KOG0156	Cytochrome P450 CYP2 subfamily		sp|A8NCK6|COX2_COPC7	Cytochrome P450 monooxygenase COX2 OS=Coprinopsis cinerea (strain Okayama-7 / 130 / ATCC MYA-4618 / FGSC 9003) OX=240176 GN=COX2 PE=1 SV=1
gene_11253	411494	0.345333	3.09146	0.00830093	0.0336104	497	631	668	630	545	428	344	282			IPR000073 | IPR029058	Alpha/beta hydrolase fold-1 | Alpha/Beta hydrolase fold				sp|W6QL41|MPAH_PENRF	Type I acyl-CoA thioesterase mpaH OS=Penicillium roqueforti (strain FM164) OX=1365484 GN=mpaH PE=3 SV=1
gene_11255	120544	-0.0924009	3.16941	0.496702	0.664578	419	635	587	593	745	517	433	314	GO:0004497 | GO:0006118 | GO:0006725 | GO:0018662	monooxygenase activity | electron transport | aromatic compound metabolic process | phenol 2-monooxygenase activity	IPR002938 | IPR012941 | IPR012336	Monooxygenase, FAD-binding | Phenol hydroxylase, C-terminal dimerisation domain | Thioredoxin-like fold	KOG3855	Monooxygenase involved in coenzyme Q (ubiquinone) biosynthesis	GH55_2	sp|P15245|PHHY_CUTCT	Phenol hydroxylase OS=Cutaneotrichosporon cutaneum OX=5554 PE=1 SV=3
gene_11257	465662	0.428733	4.17705	0.021412	0.070163	1190	1483	1186	1376	1194	779	872	471	GO:0003824 | GO:0044237 | GO:0050662 | GO:0043892	catalytic activity | cellular metabolic process | coenzyme binding | methylglyoxal reductase (NADPH-dependent) activity	IPR001509	NAD-dependent epimerase/dehydratase, N-terminal domain	KOG1502	Flavonol reductase/cinnamoyl-CoA reductase		sp|Q9UT59|YKJ7_SCHPO	Putative uncharacterized oxidoreductase C513.07 OS=Schizosaccharomyces pombe (strain 972 / ATCC 24843) OX=284812 GN=SPAC513.07 PE=3 SV=1
gene_11259	512919	0.0246627	0.832018	0.910422	0.952523	91	124	110	126	100	126	79	63
gene_1126	550090	-0.349827	10.0625	0.013504	0.0491371	39986	77621	61477	65513	87623	63028	47099	55365	GO:0003735 | GO:0006412 | GO:0015934 | GO:0005622 | GO:0005840	structural constituent of ribosome | translation | large ribosomal subunit | intracellular | ribosome	IPR005822 | IPR023563 | IPR023564 | IPR005755	Ribosomal protein L13 | Ribosomal protein L13, conserved site | Ribosomal protein L13 domain | Ribosomal protein L13, eukaryotic/archaeal	KOG3204	60S ribosomal protein L13a		sp|Q9P720|RL16_NEUCR	Large ribosomal subunit protein uL13 OS=Neurospora crassa (strain ATCC 24698 / 74-OR23-1A / CBS 708.71 / DSM 1257 / FGSC 987) OX=367110 GN=crp-46 PE=3 SV=1
gene_11260	557595	0.0575528	1.2647	0.778665	0.871665	140	172	142	158	206	122	122	61
gene_11261	501091	0.476583	5.75357	0.000267942	0.0020212	2954	3630	5062	4524	2960	2904	1881	1829	GO:0004026 | GO:0006066	alcohol O-acetyltransferase activity | alcohol metabolic process	IPR010828	Alcohol acetyltransferase				sp|Q4WYN5|CRMB_ASPFU	Probable alcohol acetyltransferase crmB OS=Aspergillus fumigatus (strain ATCC MYA-4609 / CBS 101355 / FGSC A1100 / Af293) OX=330879 GN=crmB PE=2 SV=1
gene_11262	501092	-0.122947	2.53149	0.474738	0.645696	242	440	415	333	489	274	307	218
gene_11263	530697	-0.118908	1.80364	0.480558	0.651506	125	253	256	234	269	220	179	112
gene_11264	557599	-0.177256	8.03244	0.0838845	0.192314	11458	18136	17651	16226	20186	18805	12302	9114	GO:0004842 | GO:0005622 | GO:0006464 | GO:0006512 | GO:0005488 | GO:0051438 | GO:0051440 | GO:0051443 | GO:0051444	ubiquitin-protein ligase activity | intracellular | protein modification process | ubiquitin cycle | binding | regulation of ubiquitin-protein ligase activity | regulation of ubiquitin-protein ligase activity during meiotic cell cycle | positive regulation of ubiquitin-protein ligase activity | negative regulation of ubiquitin-protein ligase activity	IPR000569 | IPR016024	HECT | Armadillo-type fold	KOG0170	E3 ubiquitin protein ligase		sp|P33202|UFD4_YEAST	Ubiquitin fusion degradation protein 4 OS=Saccharomyces cerevisiae (strain ATCC 204508 / S288c) OX=559292 GN=UFD4 PE=1 SV=1
gene_11265	557600	-0.0372848	6.56207	0.686816	0.809267	4569	6558	6864	5992	7011	6220	4210	3288	GO:0003676 | GO:0005622	nucleic acid binding | intracellular	IPR000467 | IPR022783 | IPR022159	G-patch domain | GC-rich sequence DNA-binding factor domain | Tuftelin interacting protein, N-terminal domain	KOG2184	Tuftelin-interacting protein TIP39, contains G-patch domain		sp|Q9UTK6|YKR3_SCHPO	G-patch domain-containing protein C1486.03 OS=Schizosaccharomyces pombe (strain 972 / ATCC 24843) OX=284812 GN=SPAC1486.03c PE=1 SV=1
gene_11266	484563	-0.263365	10.6611	0.0304667	0.0924139	64224	119574	97018	101283	125106	97214	73568	77532	GO:0003735 | GO:0005622 | GO:0005840 | GO:0006412 | GO:0003723	structural constituent of ribosome | intracellular | ribosome | translation | RNA binding	IPR013845 | IPR002942 | IPR013843 | IPR000876 | IPR018199	Ribosomal protein S4e, central region | RNA-binding S4 domain | Ribosomal protein S4e, N-terminal | Ribosomal protein S4e | Ribosomal protein S4e, N-terminal, conserved site	KOG0378	40S ribosomal protein S4		sp|O59950|RS4_YARLI	Small ribosomal subunit protein eS4 OS=Yarrowia lipolytica (strain CLIB 122 / E 150) OX=284591 GN=RPS4 PE=2 SV=1
gene_11267	411527	0.160794	4.20886	0.210866	0.373267	929	1201	1491	1395	1204	1066	745	698	GO:0016787	hydrolase activity	IPR011084 | IPR001279	DNA repair metallo-beta-lactamase | Beta-lactamase-like	KOG1361	Predicted hydrolase involved in interstrand cross-link repair		sp|Q10264|PSO2_SCHPO	DNA cross-link repair protein pso2/snm1 OS=Schizosaccharomyces pombe (strain 972 / ATCC 24843) OX=284812 GN=pso2 PE=3 SV=3
gene_11268	465710	-0.153071	1.55426	0.485944	0.656096	95	250	209	170	286	170	125	97			IPR023210	NADP-dependent oxidoreductase domain	KOG1575	Voltage-gated shaker-like K+ channel, subunit beta/KCNAB	GH79	sp|M3APK9|PK81G_PSEFD	Aldo-keto reductase MYCFIDRAFT_156381 OS=Pseudocercospora fijiensis (strain CIRAD86) OX=383855 GN=MYCFIDRAFT_156381 PE=2 SV=1
gene_11269	465714	-0.025177	7.97621	0.79524	0.883528	11148	18156	17947	17407	16609	15118	11456	10398	GO:0000166 | GO:0017111 | GO:0005524 | GO:0005634 | GO:0005737 | GO:0016787 | GO:0030163	nucleotide binding | nucleoside-triphosphatase activity | ATP binding | nucleus | cytoplasm | hydrolase activity | protein catabolic process	IPR003959 | IPR003960 | IPR003593 | IPR027417 | IPR005937	ATPase, AAA-type, core | ATPase, AAA-type, conserved site | AAA+ ATPase domain | P-loop containing nucleoside triphosphate hydrolase | 26S proteasome subunit P45	KOG0651	26S proteasome regulatory complex, ATPase RPT4	GT4	sp|O74445|PRS10_SCHPO	Probable 26S proteasome subunit rpt4 OS=Schizosaccharomyces pombe (strain 972 / ATCC 24843) OX=284812 GN=rpt4 PE=3 SV=2
gene_1127	478457	-0.147082	7.8253	0.110434	0.234731	10120	15931	14516	14931	16055	14917	10555	9220	GO:0003723	RNA binding	IPR004088 | IPR004087	K Homology domain, type 1 | K Homology domain	KOG2190	PolyC-binding proteins alphaCP-1 and related KH domain proteins		sp|O74919|RNC1_SCHPO	RNA-binding protein rnc1 OS=Schizosaccharomyces pombe (strain 972 / ATCC 24843) OX=284812 GN=rnc1 PE=1 SV=1
gene_11270	359921	0.160857	3.23184	0.277061	0.449428	475	704	720	645	636	470	360	402
gene_11271	465720	-0.674478	2.95791	0.000416649	0.0029251	271	463	440	374	694	396	441	457	GO:0018784	(S)-2-haloacid dehalogenase activity	IPR023214	HAD-like domain				sp|B2Z3V8|A2CH_PSEU6	L-azetidine-2-carboxylate hydrolase OS=Pseudomonas sp. (strain A2C) OX=533317 PE=1 SV=1
gene_11272	465723	-0.0383113	5.50695	0.843612	0.912598	2072	4108	3044	2394	4576	2386	1904	1453	GO:0008483 | GO:0030170 | GO:0004015	transaminase activity | pyridoxal phosphate binding | adenosylmethionine-8-amino-7-oxononanoate transaminase activity	IPR005814 | IPR015424	Aminotransferase class-III | Pyridoxal phosphate-dependent transferase	KOG1404	Alanine-glyoxylate aminotransferase AGT2		sp|A0A098DDI1|FUSA3_GIBZE	Aminotransferase FGSG_17085 OS=Gibberella zeae (strain ATCC MYA-4620 / CBS 123657 / FGSC 9075 / NRRL 31084 / PH-1) OX=229533 GN=FGRAMPH1_01T09365 PE=3 SV=1
gene_11273	512932	3.79203	0.363829	4.57116e-15	4.31029e-13	181	99	148	134	9	15	1	10			IPR007112 | IPR009009	Expansin/pollen allergen, DPBB domain | RlpA-like double-psi beta-barrel domain			GH45_3	sp|P43317|GUN5_HYPJE	Endoglucanase-5 OS=Hypocrea jecorina OX=51453 GN=egl5 PE=3 SV=1
gene_11275	411544	0.206226	6.67684	0.0276098	0.0855512	5099	7350	8159	7673	6869	5084	4388	3827			IPR005345	PHF5-like	KOG1705	Uncharacterized conserved protein, contains CXXC motifs		sp|Q0WMV8|PHF5B_ARATH	PHD finger-like domain-containing protein 5B OS=Arabidopsis thaliana OX=3702 GN=At1g07170 PE=3 SV=1
gene_11276	411547	-0.0226516	6.00782	0.849419	0.915645	2801	3967	4994	4779	4350	4370	2786	2390	GO:0003700 | GO:0005634 | GO:0006355 | GO:0008270 | GO:0043565 | GO:0003677 | GO:0005515	transcription factor activity | nucleus | regulation of transcription, DNA-dependent | zinc ion binding | sequence-specific DNA binding | DNA binding | protein binding	IPR000679 | IPR019787 | IPR001025 | IPR019786 | IPR001965 | IPR011011	Zinc finger, GATA-type | Zinc finger, PHD-finger | Bromo adjacent homology (BAH) domain | Zinc finger, PHD-type, conserved site | Zinc finger, PHD-type | Zinc finger, FYVE/PHD-type	KOG0955	PHD finger protein BR140/LIN-49		sp|Q10077|SNT2_SCHPO	Lid2 complex component snt2 OS=Schizosaccharomyces pombe (strain 972 / ATCC 24843) OX=284812 GN=snt2 PE=4 SV=2
gene_11277	530734	0.0636569	6.23392	0.515563	0.68008	3861	5746	5181	4941	5657	4655	3210	2495	GO:0004221 | GO:0006511	ubiquitin thiolesterase activity | ubiquitin-dependent protein catabolic process	IPR001394 | IPR001763 | IPR018200 | IPR028889	Peptidase C19, ubiquitin carboxyl-terminal hydrolase | Rhodanese-like domain | Ubiquitin specific protease, conserved site | Ubiquitin specific protease domain	KOG1868	Ubiquitin C-terminal hydrolase		sp|P40818|UBP8_HUMAN	Ubiquitin carboxyl-terminal hydrolase 8 OS=Homo sapiens OX=9606 GN=USP8 PE=1 SV=1
gene_1128	21112	0.150693	5.68089	0.107221	0.229823	2510	3754	4124	3548	3630	2874	2059	1881			IPR019496	Nuclear fragile X mental retardation-interacting protein 1, conserved domain				sp|Q9QXX8|NUFP1_MOUSE	FMR1-interacting protein NUFIP1 OS=Mus musculus OX=10090 GN=Nufip1 PE=1 SV=1
gene_11281	557613	-0.166924	3.53225	0.375684	0.552927	478	668	721	942	992	861	441	405			IPR001763	Rhodanese-like domain	KOG1868	Ubiquitin C-terminal hydrolase		sp|A7TGY3|UBP4_VANPO	Ubiquitin carboxyl-terminal hydrolase 4 OS=Vanderwaltozyma polyspora (strain ATCC 22028 / DSM 70294 / BCRC 21397 / CBS 2163 / NBRC 10782 / NRRL Y-8283 / UCD 57-17) OX=436907 GN=DOA4 PE=3 SV=1
gene_11282	411555	0.513098	5.77171	0.00835395	0.0337303	3709	5086	3890	3565	3566	2645	2481	1165	GO:0004497 | GO:0006118 | GO:0006725 | GO:0018662	monooxygenase activity | electron transport | aromatic compound metabolic process | phenol 2-monooxygenase activity	IPR002938 | IPR012941 | IPR012336	Monooxygenase, FAD-binding | Phenol hydroxylase, C-terminal dimerisation domain | Thioredoxin-like fold	KOG3855	Monooxygenase involved in coenzyme Q (ubiquinone) biosynthesis	GH55_2	sp|P15245|PHHY_CUTCT	Phenol hydroxylase OS=Cutaneotrichosporon cutaneum OX=5554 PE=1 SV=3
gene_11283	386407	-0.131779	4.77344	0.245039	0.413897	1242	1778	1797	1893	1990	1687	1222	1173			IPR019410 | IPR029063	Nicotinamide N-methyltransferase-like | S-adenosyl-L-methionine-dependent methyltransferase	KOG2793	Putative N2,N2-dimethylguanosine tRNA methyltransferase		sp|P38347|EFM2_YEAST	Protein-lysine N-methyltransferase EFM2 OS=Saccharomyces cerevisiae (strain ATCC 204508 / S288c) OX=559292 GN=EFM2 PE=1 SV=1
gene_11284	424587	-0.259896	-0.228704	0.267906	0.439334	23	57	58	58	76	48	44	27
gene_11286	411564	-0.483274	0.920343	0.0164703	0.0573916	92	117	103	84	170	110	113	75	GO:0004497 | GO:0005506 | GO:0006118 | GO:0020037	monooxygenase activity | iron ion binding | electron transport | heme binding	IPR001128 | IPR017972	Cytochrome P450 | Cytochrome P450, conserved site	KOG0156	Cytochrome P450 CYP2 subfamily		sp|F1SYH1|CY208_POSPM	Cytochrome P450 monooxygenase 208 OS=Postia placenta (strain ATCC 44394 / Madison 698-R) OX=561896 GN=CYP208 PE=1 SV=1
gene_11287	121224	-0.580165	-0.0994252	0.0560943	0.144431	35	34	47	69	93	84	36	29	GO:0005515	protein binding	IPR013069 | IPR000210 | IPR011333	BTB/POZ | BTB/POZ-like | BTB/POZ fold
gene_11288	501108	0.457626	1.10646	0.0200404	0.0667686	135	173	159	156	140	109	56	79
gene_1129	341474	0.0484905	8.91386	0.582907	0.733019	23419	34329	35844	32776	35143	29891	20374	17106	GO:0004222 | GO:0006508 | GO:0008270 | GO:0003824 | GO:0046872	metalloendopeptidase activity | proteolysis | zinc ion binding | catalytic activity | metal ion binding	IPR011765 | IPR007863 | IPR011249	Peptidase M16, N-terminal | Peptidase M16, C-terminal domain | Metalloenzyme, LuxS/M16 peptidase-like	KOG0961	Predicted Zn2+-dependent endopeptidase, insulinase superfamily	GT98	sp|Q12496|YO098_YEAST	Uncharacterized protein YOL098C OS=Saccharomyces cerevisiae (strain ATCC 204508 / S288c) OX=559292 GN=YOL098C PE=1 SV=1
gene_11290	557621	0.152813	8.09714	0.108407	0.231684	14054	18710	21286	20051	19936	16175	10774	9402	GO:0031072	heat shock protein binding	IPR001623 | IPR026894	DnaJ domain | DNAJ-containing protein, X-domain	KOG0691	Molecular chaperone (DnaJ superfamily)		sp|Q10209|YAY1_SCHPO	Uncharacterized J domain-containing protein C4H3.01 OS=Schizosaccharomyces pombe (strain 972 / ATCC 24843) OX=284812 GN=SPAC4H3.01 PE=1 SV=1
gene_11291	465787	0.239297	5.55911	0.0214303	0.0702019	2406	3496	3817	3439	3349	2584	1686	1714
gene_11292	465789	-0.0968182	4.2129	0.453046	0.625709	778	1220	1308	1333	1226	1139	894	773	GO:0006464	protein modification process	IPR000626 | IPR013536 | IPR029071	Ubiquitin-like | WLM | Ubiquitin-related domain	KOG4842	Protein involved in sister chromatid separation and/or segregation		sp|O94580|WSS2_SCHPO	DNA-dependent metalloprotease WSS1 homolog 2 OS=Schizosaccharomyces pombe (strain 972 / ATCC 24843) OX=284812 GN=wss2 PE=1 SV=1
gene_11293	121303	-0.30069	1.40734	0.246817	0.415975	146	198	130	120	253	116	126	127
gene_11294	411577	0.361907	2.88501	0.0116816	0.0441205	443	552	532	578	432	410	288	242	GO:0008152 | GO:0016491 | GO:0016630	metabolic process | oxidoreductase activity | protochlorophyllide reductase activity	IPR002198	Short-chain dehydrogenase/reductase SDR	KOG1208	Dehydrogenases with different specificities (related to short-chain alcohol dehydrogenases)		sp|A0A1V0QS34|ERIB_HERER	Short-chain dehydrogenase/reductase eriB OS=Hericium erinaceus OX=91752 GN=eriB PE=2 SV=1
gene_11295	411580	0.0700341	0.828957	0.77162	0.86724	69	105	149	141	130	136	60	49								sp|Q08219|RRT8_YEAST	Outer spore wall protein RRT8 OS=Saccharomyces cerevisiae (strain ATCC 204508 / S288c) OX=559292 GN=RRT8 PE=1 SV=2
gene_11296	360141	0.584618	10.0975	3.43301e-06	4.86402e-05	71882	79683	96885	85764	61007	55817	34595	35841	GO:0005975 | GO:0016810 | GO:0003824 | GO:0004099	carbohydrate metabolic process | hydrolase activity, acting on carbon-nitrogen (but not peptide) bonds | catalytic activity | chitin deacetylase activity	IPR002509 | IPR011330	Polysaccharide deacetylase | Glycoside hydrolase/deacetylase, beta/alpha-barrel			CE4	sp|J9VPD7|CDA1_CRYNH	Chitin deacetylase 1 OS=Cryptococcus neoformans var. grubii serotype A (strain H99 / ATCC 208821 / CBS 10515 / FGSC 9487) OX=235443 GN=CDA1 PE=1 SV=1
gene_11297	557627	-0.0717323	6.86181	0.496506	0.66456	5749	8541	7490	7281	9148	6972	5849	3867	GO:0006904 | GO:0016192	vesicle docking during exocytosis | vesicle-mediated transport	IPR001619	Sec1-like protein	KOG1300	Vesicle trafficking protein Sec1		sp|O94590|SEC1_SCHPO	Protein transport protein sec1 OS=Schizosaccharomyces pombe (strain 972 / ATCC 24843) OX=284812 GN=sec1 PE=3 SV=1
gene_11298	386438	-0.17041	6.76751	0.0753601	0.178572	5125	7121	7114	6931	8499	7473	5276	3789	GO:0005089 | GO:0005622 | GO:0035023 | GO:0007242 | GO:0005083	Rho guanyl-nucleotide exchange factor activity | intracellular | regulation of Rho protein signal transduction | intracellular signaling cascade | small GTPase regulator activity	IPR000591 | IPR000219 | IPR001180 | IPR001849	DEP domain | Dbl homology (DH) domain | Citron-like | Pleckstrin homology domain	KOG4305	RhoGEF GTPase	CE4	sp|Q9Y7U6|RGF1_SCHPO	Rho1 guanine nucleotide exchange factor 1 OS=Schizosaccharomyces pombe (strain 972 / ATCC 24843) OX=284812 GN=rgf1 PE=1 SV=1
gene_11299	359925	0.0337762	6.06404	0.737174	0.843062	3065	4502	5168	4768	4385	4200	2925	2554	GO:0008415 | GO:0004092	acyltransferase activity | carnitine O-acetyltransferase activity	IPR000542	Acyltransferase ChoActase/COT/CPT	KOG3717	Carnitine O-acyltransferase CRAT		sp|Q00614|CACP_CANTR	Carnitine O-acetyltransferase, mitochondrial OS=Candida tropicalis OX=5482 GN=CAT2 PE=3 SV=1
gene_113	477673	0.409303	3.30405	0.0250067	0.0793051	494	924	949	555	566	494	363	361
gene_1130	486895	-0.0258032	5.36369	0.822296	0.898949	1780	2985	2973	2843	2864	2128	2050	1694	GO:0004664 | GO:0009094	prephenate dehydratase activity | L-phenylalanine biosynthetic process	IPR001086	Prephenate dehydratase	KOG2797	Prephenate dehydratase		sp|O14361|PHA2_SCHPO	Putative prephenate dehydratase OS=Schizosaccharomyces pombe (strain 972 / ATCC 24843) OX=284812 GN=pha2 PE=3 SV=2
gene_11300	121420	-0.112825	6.06195	0.240481	0.408952	3038	4882	4430	4203	5324	4215	3195	2330	GO:0008270	zinc ion binding	IPR000270 | IPR000433	Phox/Bem1p | Zinc finger, ZZ-type	KOG4582	Uncharacterized conserved protein, contains ZZ-type Zn-finger		sp|Q9P792|NBR1_SCHPO	Autophagy receptor Nbr1 OS=Schizosaccharomyces pombe (strain 972 / ATCC 24843) OX=284812 GN=nbr1 PE=1 SV=1
gene_11301	411595	0.105485	3.32227	0.420575	0.595965	498	760	731	671	640	600	418	383			IPR019258	Mediator complex, subunit Med4				sp|P0CO72|MED4_CRYNJ	Mediator of RNA polymerase II transcription subunit 4 OS=Cryptococcus neoformans var. neoformans serotype D (strain JEC21 / ATCC MYA-565) OX=214684 GN=MED4 PE=3 SV=1
gene_11302	557632	0.627155	6.20711	0.000780528	0.00489811	4195	8780	5887	4360	4550	3669	2714	1774	GO:0004185 | GO:0006508 | GO:0004187	serine carboxypeptidase activity | proteolysis | carboxypeptidase D activity	IPR001563 | IPR018202 | IPR029058	Peptidase S10, serine carboxypeptidase | Peptidase S10, serine carboxypeptidase, active site | Alpha/Beta hydrolase fold	KOG1282	Serine carboxypeptidases (lysosomal cathepsin A)		sp|D4AZG9|SCPE_ARTBC	Carboxypeptidase Y homolog ARB_06361 OS=Arthroderma benhamiae (strain ATCC MYA-4681 / CBS 112371) OX=663331 GN=ARB_01587 PE=3 SV=1
gene_11303	359706	0.114501	2.93364	0.416175	0.592647	334	604	581	537	545	411	305	301
gene_11304	465820	-0.028902	4.84086	0.806531	0.890286	1346	2228	2058	1684	2020	1624	1380	1117	GO:0006470 | GO:0008138 | GO:0016311 | GO:0016791 | GO:0004725	protein amino acid dephosphorylation | protein tyrosine/serine/threonine phosphatase activity | dephosphorylation | phosphoric monoester hydrolase activity | protein tyrosine phosphatase activity	IPR000340 | IPR016130 | IPR020422 | IPR000387 | IPR029021	Dual specificity phosphatase, catalytic domain | Protein-tyrosine phosphatase, active site | Dual specificity phosphatase, subgroup, catalytic domain | Protein-tyrosine/Dual specificity phosphatase | Protein-tyrosine phosphatase-like	KOG1716	Dual specificity phosphatase		sp|Q9QYJ7|DS13B_MOUSE	Dual specificity protein phosphatase 13B OS=Mus musculus OX=10090 GN=Dusp13b PE=1 SV=1
gene_11306	484595	-0.0868186	4.83687	0.485548	0.655913	1379	1744	2001	1975	1936	1703	1302	1250	GO:0005247 | GO:0006821 | GO:0016020 | GO:0005216	voltage-gated chloride channel activity | chloride transport | membrane | ion channel activity	IPR001807 | IPR000644 | IPR014743	Chloride channel, voltage gated | CBS domain | Chloride channel, core	KOG0475	Cl- channel CLC-3 and related proteins (CLC superfamily)	GT2	sp|O18894|CLCN3_RABIT	H(+)/Cl(-) exchange transporter 3 OS=Oryctolagus cuniculus OX=9986 GN=CLCN3 PE=2 SV=3
gene_11307	359777	0.116912	3.42385	0.473432	0.644641	448	923	758	776	843	495	458	410	GO:0008152 | GO:0008168 | GO:0016512	metabolic process | methyltransferase activity | endothelin-converting enzyme 1 activity	IPR013216 | IPR029063	Methyltransferase type 11 | S-adenosyl-L-methionine-dependent methyltransferase	KOG2352	Predicted spermine/spermidine synthase		sp|P0DPD7|EFMT4_HUMAN	EEF1A lysine methyltransferase 4 OS=Homo sapiens OX=9606 GN=EEF1AKMT4 PE=1 SV=1
gene_11308	359957	0.235745	6.17776	0.0575196	0.147135	3789	5529	5643	5176	4385	3267	3313	2874	GO:0016020	membrane	IPR005349	Uncharacterised protein family UPF0136, Transmembrane	KOG4267	Predicted membrane protein		sp|P47131|YJ55_YEAST	TMEM14 protein homolog YJR085C OS=Saccharomyces cerevisiae (strain ATCC 204508 / S288c) OX=559292 GN=YJR085C PE=1 SV=1
gene_1131	368346	0.189009	5.83961	0.0720596	0.173152	2833	3965	4502	4429	3613	3110	2356	2227	GO:0003676 | GO:0008270	nucleic acid binding | zinc ion binding	IPR000571 | IPR001878	Zinc finger, CCCH-type | Zinc finger, CCHC-type	KOG1040	Polyadenylation factor I complex, subunit, Yth1 (CPSF subunit)		sp|P0CS64|YTH1_CRYNJ	mRNA 3'-end-processing protein YTH1 OS=Cryptococcus neoformans var. neoformans serotype D (strain JEC21 / ATCC MYA-565) OX=214684 GN=YTH1 PE=3 SV=1
gene_11310	121658	0.192717	0.247652	0.449225	0.621899	56	94	76	91	89	48	36	56
gene_11317	465861	-0.199831	0.446154	0.347479	0.525397	57	102	76	85	127	62	62	57
gene_11318	386462	0.0922922	6.37375	0.307157	0.481883	3978	5703	6567	5842	5606	4695	3796	3007	GO:0031072	heat shock protein binding	IPR001623 | IPR026894 | IPR018253	DnaJ domain | DNAJ-containing protein, X-domain | DnaJ domain, conserved site	KOG0691	Molecular chaperone (DnaJ superfamily)	AA16	sp|O59731|YHXB_SCHPO	Uncharacterized J domain-containing protein C3E7.11c OS=Schizosaccharomyces pombe (strain 972 / ATCC 24843) OX=284812 GN=SPBC3E7.11c PE=3 SV=1
gene_11319	386467	-0.286542	6.9199	0.0387304	0.109949	4832	9614	7013	6855	11520	6909	6145	4526	GO:0000166 | GO:0004812 | GO:0005524 | GO:0005737 | GO:0006412 | GO:0006418 | GO:0004831 | GO:0006437	nucleotide binding | aminoacyl-tRNA ligase activity | ATP binding | cytoplasm | translation | tRNA aminoacylation for protein translation | tyrosine-tRNA ligase activity | tyrosyl-tRNA aminoacylation	IPR002305 | IPR002307	Aminoacyl-tRNA synthetase, class Ic | Tyrosine-tRNA ligase	KOG2144	Tyrosyl-tRNA synthetase, cytoplasmic		sp|Q6DIJ1|SYYC_XENTR	Tyrosine--tRNA ligase, cytoplasmic OS=Xenopus tropicalis OX=8364 GN=yars1 PE=2 SV=1
gene_1132	338919	-0.108654	8.01818	0.436423	0.610278	12188	17590	18500	15908	18126	17992	14255	7717	GO:0003700 | GO:0005634 | GO:0006355 | GO:0008270 | GO:0003677 | GO:0006350	transcription factor activity | nucleus | regulation of transcription, DNA-dependent | zinc ion binding | DNA binding | transcription	IPR001138 | IPR007219	Zn(2)-C6 fungal-type DNA-binding domain | Transcription factor domain, fungi				sp|Q1MTM9|YFN1_SCHPO	Uncharacterized transcriptional regulatory protein C1327.01c OS=Schizosaccharomyces pombe (strain 972 / ATCC 24843) OX=284812 GN=SPAC1327.01c PE=1 SV=2
gene_11320	386468	0.155731	9.38774	0.116852	0.244477	33191	46941	50557	51254	43743	37169	27319	26173	GO:0005515 | GO:0015986 | GO:0016469 | GO:0046933 | GO:0046961 | GO:0005524	protein binding | ATP synthesis coupled proton transport | proton-transporting two-sector ATPase complex | hydrogen ion transporting ATP synthase activity, rotational mechanism | hydrogen ion transporting ATPase activity, rotational mechanism | ATP binding	IPR000711 | IPR013069 | IPR000210 | IPR026015 | IPR011333 | IPR003594	ATPase, OSCP/delta subunit | BTB/POZ | BTB/POZ-like | F1F0 ATP synthase OSCP/delta subunit, N-terminal domain | BTB/POZ fold | Histidine kinase-like ATPase, C-terminal domain	KOG1662	Mitochondrial F1F0-ATP synthase, subunit OSCP/ATP5		sp|Q9NZJ4|SACS_HUMAN	Sacsin OS=Homo sapiens OX=9606 GN=SACS PE=1 SV=2
gene_11321	360216	0.167565	1.14693	0.447505	0.620461	78	188	169	170	181	107	106	56	GO:0008270	zinc ion binding	IPR002893	Zinc finger, MYND-type				sp|F1QN74|ZMY10_DANRE	Zinc finger MYND domain-containing protein 10 OS=Danio rerio OX=7955 GN=zmynd10 PE=2 SV=1
gene_11322	465879	0.0707741	3.45209	0.578195	0.729365	539	816	830	696	796	642	498	363			IPR001680 | IPR017986	WD40 repeat | WD40-repeat-containing domain	KOG4497	Uncharacterized conserved protein WDR8, contains WD repeats		sp|Q9P2S5|WRP73_HUMAN	WD repeat-containing protein WRAP73 OS=Homo sapiens OX=9606 GN=WRAP73 PE=1 SV=1
gene_11324	492648	-0.293495	2.54971	0.0415113	0.116176	247	388	380	337	544	340	276	236	GO:0004497 | GO:0005506 | GO:0006118 | GO:0020037	monooxygenase activity | iron ion binding | electron transport | heme binding	IPR001128	Cytochrome P450	KOG0158	Cytochrome P450 CYP3/CYP5/CYP6/CYP9 subfamilies		sp|L7WME9|NOTG_ASPVE	Cytochrome P450 monooxygenase notG' OS=Aspergillus versicolor OX=46472 GN=notG' PE=1 SV=1
gene_11325	512981	-0.299425	3.09078	0.0368864	0.105974	330	601	535	511	721	470	435	375	GO:0005215 | GO:0006810 | GO:0016020	transporter activity | transport | membrane	IPR006043	Xanthine/uracil/vitamin C permease				sp|L7WRR4|NOTK_ASPVE	Efflux pump notK' OS=Aspergillus versicolor OX=46472 GN=notK' PE=1 SV=1
gene_11326	360496	-0.407706	3.87347	0.00143237	0.00807172	572	918	911	854	1400	938	720	586	GO:0015205 | GO:0015931 | GO:0016020	nucleobase transmembrane transporter activity | nucleobase, nucleoside, nucleotide and nucleic acid transport | membrane	IPR001248 | IPR012681	Permease, cytosine/purines, uracil, thiamine, allantoin | Nucleobase cation symporter-1, NCS1	KOG2466	Uridine permease/thiamine transporter/allantoin transport		sp|Q2UPA8|ACLS_ASPOR	Transporter aclS OS=Aspergillus oryzae (strain ATCC 42149 / RIB 40) OX=510516 GN=aclS PE=3 SV=1
gene_11327	557648	-0.224336	2.73618	0.118237	0.246621	322	402	427	413	510	476	294	262			IPR025337	Domain of unknown function DUF4243				sp|A0A2I1C3U2|NSRF_ASPN1	Baeyer-Villiger monooxygenase nsrF OS=Aspergillus novofumigatus (strain IBT 16806) OX=1392255 GN=nsrF PE=1 SV=1
gene_11328	512984	0.0683645	0.5236	0.766325	0.863774	53	86	109	126	113	80	59	46			IPR025337	Domain of unknown function DUF4243
gene_1133	431006	0.0763861	3.31527	0.807428	0.891096	405	1050	641	568	1135	344	455	264			IPR001602	Uncharacterised protein family UPF0047	KOG3267	Uncharacterized conserved protein		sp|O14155|YE72_SCHPO	UPF0047 protein C4A8.02c OS=Schizosaccharomyces pombe (strain 972 / ATCC 24843) OX=284812 GN=SPAC4A8.02c PE=3 SV=1
gene_11330	411640	0.233613	5.94735	0.218794	0.383151	2989	5437	5683	3235	4238	4133	2557	1570	GO:0008610 | GO:0008825	lipid biosynthetic process | cyclopropane-fatty-acyl-phospholipid synthase activity	IPR003333 | IPR029063	Mycolic acid cyclopropane synthase | S-adenosyl-L-methionine-dependent methyltransferase	KOG1269	SAM-dependent methyltransferases		sp|O53732|UFAA1_MYCTU	Tuberculostearic acid methyltransferase UfaA1 OS=Mycobacterium tuberculosis (strain ATCC 25618 / H37Rv) OX=83332 GN=ufaA1 PE=1 SV=3
gene_11332	386492	-0.135607	4.65622	0.224215	0.388479	1103	1761	1817	1529	1937	1471	1254	980
gene_11333	386493	0.533066	9.32275	3.4143e-06	4.85301e-05	36982	45923	59153	52589	37328	31817	21000	21601	GO:0000254	C-4 methylsterol oxidase activity	IPR006694	Fatty acid hydroxylase	KOG0873	C-4 sterol methyl oxidase		sp|Q9UUH4|ERG25_SCHPO	C-4 methylsterol oxidase erg25 OS=Schizosaccharomyces pombe (strain 972 / ATCC 24843) OX=284812 GN=erg25 PE=2 SV=1
gene_11334	122009	0.105448	4.94818	0.418884	0.594685	1649	1848	2373	2297	1999	1903	1328	1113	GO:0000009 | GO:0000026 | GO:0000030 | GO:0000033 | GO:0001962 | GO:0003980 | GO:0004376 | GO:0004576 | GO:0004583 | GO:0008375 | GO:0008376 | GO:0008378 | GO:0008417 | GO:0008755 | GO:0008921 | GO:0016253 | GO:0016759 | GO:0018715 | GO:0018716 | GO:0018717 | GO:0018718 | GO:0019112 | GO:0019187 | GO:0031278 | GO:0033556 | GO:0042281 | GO:0042283 | GO:0045140 | GO:0046527 | GO:0046920 | GO:0046921	alpha-1,6-mannosyltransferase activity | alpha-1,2-mannosyltransferase activity | mannosyltransferase activity | alpha-1,3-mannosyltransferase activity | alpha-1,3-galactosyltransferase activity | UDP-glucose:glycoprotein glucosyltransferase activity | glycolipid mannosyltransferase activity | oligosaccharyl transferase activity | dolichyl-phosphate-glucose-glycolipid alpha-glucosyltransferase ac…	IPR007315	GPI mannosyltransferase 2	KOG2647	Predicted Dolichyl-phosphate-mannose-protein mannosyltransferase	GT76	sp|P0CP62|GPI18_CRYNJ	GPI mannosyltransferase 2 OS=Cryptococcus neoformans var. neoformans serotype D (strain JEC21 / ATCC MYA-565) OX=214684 GN=GPI18 PE=3 SV=1
gene_11335	360379	-1.38723	7.16035	1.85507e-27	1.12727e-24	4145	4885	5726	5440	14901	10131	9602	8933	GO:0005215 | GO:0006810 | GO:0016020	transporter activity | transport | membrane	IPR006043	Xanthine/uracil/vitamin C permease				sp|L7WRR4|NOTK_ASPVE	Efflux pump notK' OS=Aspergillus versicolor OX=46472 GN=notK' PE=1 SV=1
gene_11336	360372	-1.31583	5.67227	2.43919e-27	1.4042e-24	1243	1997	2189	2166	4934	4387	3769	2448
gene_11337	411654	0.0805264	7.7463	0.685932	0.808919	10716	15264	16061	14730	21815	13515	7345	5427			IPR011701 | IPR020846	Major facilitator superfamily | Major facilitator superfamily domain	KOG0254	Predicted transporter (major facilitator superfamily)		sp|Q4WKA1|MFSC_ASPFU	Major facilitator superfamily multidrug transporter mfsC OS=Aspergillus fumigatus (strain ATCC MYA-4609 / CBS 101355 / FGSC A1100 / Af293) OX=330879 GN=mfsC PE=2 SV=1
gene_11338	492658	0.420609	5.85795	0.0208383	0.0687779	3679	3245	4847	5035	3379	3530	1825	1937					KOG1397	Ca2+/H+ antiporter VCX1 and related proteins		sp|J9VDQ4|VCX1_CRYNH	Vacuolar calcium ion transporter OS=Cryptococcus neoformans var. grubii serotype A (strain H99 / ATCC 208821 / CBS 10515 / FGSC 9487) OX=235443 GN=VCX1 PE=3 SV=2
gene_1134	338559	0.278109	5.65561	0.0233707	0.0753621	2843	3308	4051	3908	3158	2647	1885	1954
gene_11340	557657	0.279431	1.14495	0.0857256	0.195212	125	180	155	150	143	109	88	79					KOG1397	Ca2+/H+ antiporter VCX1 and related proteins		sp|J9VDQ4|VCX1_CRYNH	Vacuolar calcium ion transporter OS=Cryptococcus neoformans var. grubii serotype A (strain H99 / ATCC 208821 / CBS 10515 / FGSC 9487) OX=235443 GN=VCX1 PE=3 SV=2
gene_11341	411662	0.412653	5.67114	0.00853151	0.0342827	3129	3040	3914	4677	3046	2523	2192	1555	GO:0016021	integral to membrane	IPR004837	Sodium/calcium exchanger membrane region	KOG1397	Ca2+/H+ antiporter VCX1 and related proteins	GH0	sp|Q99385|VCX1_YEAST	Vacuolar calcium ion transporter OS=Saccharomyces cerevisiae (strain ATCC 204508 / S288c) OX=559292 GN=VCX1 PE=1 SV=1
gene_11342	530860	0.186335	6.27467	0.0642088	0.159472	4049	5113	6176	5815	4948	4584	3253	2692	GO:0003824 | GO:0016020	catalytic activity | membrane	IPR000326	Phosphatidic acid phosphatase type 2/haloperoxidase				sp|Q10142|AUR1_SCHPO	Inositol phosphorylceramide synthase catalytic subunit aur1 OS=Schizosaccharomyces pombe (strain 972 / ATCC 24843) OX=284812 GN=aur1 PE=1 SV=1
gene_11343	360455	0.0255848	5.54904	0.820139	0.897697	2246	3318	3496	3107	3189	2603	1963	2028	GO:0008152 | GO:0008415 | GO:0004147 | GO:0004405 | GO:0004406 | GO:0008080 | GO:0008374 | GO:0008951 | GO:0016406 | GO:0016407 | GO:0016408 | GO:0016409 | GO:0016410 | GO:0016411 | GO:0016412 | GO:0016413 | GO:0016414 | GO:0016415 | GO:0016416 | GO:0016417 | GO:0016418 | GO:0016419 | GO:0016420 | GO:0016454 | GO:0016748 | GO:0016749 | GO:0016750 | GO:0016751 | GO:0016752 | GO:0016753 | GO:001803…	metabolic process | acyltransferase activity | dihydrolipoamide branched chain acyltransferase activity | H2A/H2B histone acetyltransferase activity | H3/H4 histone acetyltransferase activity | N-acetyltransferase activity | O-acyltransferase activity | palmitoleoyl [acyl-carrier-protein]-dependent acyltransferase activity | carnitine O-acyltransferase activity | acetyltransferase activity | C-ac…	IPR002123	Phospholipid/glycerol acyltransferase	KOG2847	Phosphate acyltransferase		sp|Q54DX7|TAZ_DICDI	Taffazin OS=Dictyostelium discoideum OX=44689 GN=taz PE=3 SV=1
gene_11344	484616	-0.397524	3.54569	0.0171776	0.0593456	461	850	684	609	995	647	722	463			IPR025337	Domain of unknown function DUF4243				sp|Q0CCX5|GEDK_ASPTN	Questin oxidase OS=Aspergillus terreus (strain NIH 2624 / FGSC A1156) OX=341663 GN=gedK PE=1 SV=1
gene_11345	512997	0.380333	2.14778	0.0588916	0.149734	269	280	315	398	290	173	204	144			IPR010730	Heterokaryon incompatibility				sp|Q00808|HETE1_PODAS	Vegetative incompatibility protein HET-E-1 OS=Podospora anserina OX=2587412 GN=HET-E1 PE=4 SV=1
gene_11346	465986	0.471088	0.742564	0.218729	0.3831	73	214	129	81	99	65	104	25			IPR008775	Phytanoyl-CoA dioxygenase
gene_11347	386529	0.359095	6.17622	0.0046503	0.0211497	4155	4949	6289	5403	4575	4466	2461	2261
gene_11348	411681	-0.643307	4.00568	0.00467824	0.0212502	553	1160	825	715	2033	937	891	549	GO:0006520 | GO:0030170 | GO:0016765	amino acid metabolic process | pyridoxal phosphate binding | transferase activity, transferring alkyl or aryl (other than methyl) groups	IPR000277 | IPR015424 | IPR006235	Cys/Met metabolism, pyridoxal phosphate-dependent enzyme | Pyridoxal phosphate-dependent transferase | O-acetylhomoserine/O-acetylserine sulfhydrylase	KOG0053	Cystathionine beta-lyases/cystathionine gamma-synthases		sp|P50125|CYSD_EMENI	Homocysteine synthase OS=Emericella nidulans (strain FGSC A4 / ATCC 38163 / CBS 112.46 / NRRL 194 / M139) OX=227321 GN=cysD PE=1 SV=2
gene_11349	513001	-0.47309	-0.169179	0.0502642	0.133444	41	51	36	56	77	51	40	46	GO:0006520 | GO:0030170 | GO:0016765	amino acid metabolic process | pyridoxal phosphate binding | transferase activity, transferring alkyl or aryl (other than methyl) groups	IPR000277 | IPR015424 | IPR006235	Cys/Met metabolism, pyridoxal phosphate-dependent enzyme | Pyridoxal phosphate-dependent transferase | O-acetylhomoserine/O-acetylserine sulfhydrylase	KOG0053	Cystathionine beta-lyases/cystathionine gamma-synthases		sp|P50125|CYSD_EMENI	Homocysteine synthase OS=Emericella nidulans (strain FGSC A4 / ATCC 38163 / CBS 112.46 / NRRL 194 / M139) OX=227321 GN=cysD PE=1 SV=2
gene_1135	21221	0.000467538	6.89965	0.995017	1	5744	7987	8826	8178	8866	7781	5542	3784	GO:0005089 | GO:0005622 | GO:0035023	Rho guanyl-nucleotide exchange factor activity | intracellular | regulation of Rho protein signal transduction	IPR000219	Dbl homology (DH) domain
gene_11350	411682	-3.06319	4.99963	2.48329e-29	2.00671e-26	306	643	470	359	4079	2618	3919	1546	GO:0006520 | GO:0030170 | GO:0016765	amino acid metabolic process | pyridoxal phosphate binding | transferase activity, transferring alkyl or aryl (other than methyl) groups	IPR000277 | IPR015424 | IPR006235	Cys/Met metabolism, pyridoxal phosphate-dependent enzyme | Pyridoxal phosphate-dependent transferase | O-acetylhomoserine/O-acetylserine sulfhydrylase	KOG0053	Cystathionine beta-lyases/cystathionine gamma-synthases		sp|P50125|CYSD_EMENI	Homocysteine synthase OS=Emericella nidulans (strain FGSC A4 / ATCC 38163 / CBS 112.46 / NRRL 194 / M139) OX=227321 GN=cysD PE=1 SV=2
gene_11351	501145	0.842845	3.51337	2.54548e-09	8.09374e-08	739	951	997	1048	512	489	395	319
gene_11352	386534	0.558825	9.94981	1.7575e-05	0.000196359	62099	67345	87763	83174	54797	54692	33543	29123	GO:0004222 | GO:0008270 | GO:0004249 | GO:0008133 | GO:0008319 | GO:0030402	metalloendopeptidase activity | zinc ion binding | stromelysin 3 activity | collagenase activity | prenyl protein specific endopeptidase activity | matrilysin-2 activity	IPR001842 | IPR011096	Peptidase M36, fungalysin | FTP domain			GH6	sp|A1DBW0|MEP_NEOFI	Extracellular metalloproteinase MEP OS=Neosartorya fischeri (strain ATCC 1020 / DSM 3700 / CBS 544.65 / FGSC A1164 / JCM 1740 / NRRL 181 / WB 181) OX=331117 GN=MEP PE=2 SV=1
gene_11353	411688	0.163984	7.451	0.155051	0.298268	8653	11951	14246	12852	10042	9700	7825	6895	GO:0005525 | GO:0007264 | GO:0003924 | GO:0005515 | GO:0006886 | GO:0006913 | GO:0007165 | GO:0005622 | GO:0015031	GTP binding | small GTPase mediated signal transduction | GTPase activity | protein binding | intracellular protein transport | nucleocytoplasmic transport | signal transduction | intracellular | protein transport	IPR001806 | IPR020849 | IPR003578 | IPR003579 | IPR002041 | IPR027417 | IPR005225	Small GTPase superfamily | Small GTPase superfamily, Ras type | Small GTPase superfamily, Rho type | Small GTPase superfamily, Rab type | Ran GTPase | P-loop containing nucleoside triphosphate hydrolase | Small GTP-binding protein domain	KOG0080	GTPase Rab18, small G protein superfamily		sp|Q5ZLG1|RAB18_CHICK	Ras-related protein Rab-18 OS=Gallus gallus OX=9031 GN=RAB18 PE=2 SV=1
gene_11354	513006	-0.0392286	2.888	0.802646	0.887539	334	572	533	443	585	496	288	263
gene_11355	122416	0.0691656	6.02819	0.455017	0.627534	3113	4916	4757	4459	4365	3637	2950	2537	GO:0003676 | GO:0005622 | GO:0008270	nucleic acid binding | intracellular | zinc ion binding	IPR007087 | IPR015880	Zinc finger, C2H2 | Zinc finger, C2H2-like	KOG1721	FOG: Zn-finger		sp|Q9UTM0|IEC1_SCHPO	INO80 complex subunit 1 OS=Schizosaccharomyces pombe (strain 972 / ATCC 24843) OX=284812 GN=iec1 PE=1 SV=1
gene_11356	360368	0.130725	5.34393	0.191449	0.348314	2067	2912	2975	2947	2820	2129	1839	1476	GO:0003702 | GO:0005634 | GO:0045449 | GO:0003677	RNA polymerase II transcription factor activity | nucleus | regulation of transcription | DNA binding	IPR006809 | IPR009072	TAFII28-like protein | Histone-fold	KOG3219	Transcription initiation factor TFIID, subunit TAF11		sp|Q9US54|TAF11_SCHPO	Transcription initiation factor TFIID subunit 11 OS=Schizosaccharomyces pombe (strain 972 / ATCC 24843) OX=284812 GN=taf11 PE=3 SV=1
gene_11357	501150	-0.248897	0.45598	0.236609	0.403875	41	115	87	79	102	83	63	62
gene_11358	466033	-0.361369	1.93016	0.137715	0.275228	170	262	253	166	354	189	262	117	GO:0006520 | GO:0030170 | GO:0016765	amino acid metabolic process | pyridoxal phosphate binding | transferase activity, transferring alkyl or aryl (other than methyl) groups	IPR000277 | IPR015424 | IPR006235	Cys/Met metabolism, pyridoxal phosphate-dependent enzyme | Pyridoxal phosphate-dependent transferase | O-acetylhomoserine/O-acetylserine sulfhydrylase	KOG0053	Cystathionine beta-lyases/cystathionine gamma-synthases		sp|P50125|CYSD_EMENI	Homocysteine synthase OS=Emericella nidulans (strain FGSC A4 / ATCC 38163 / CBS 112.46 / NRRL 194 / M139) OX=227321 GN=cysD PE=1 SV=2
gene_11359	530901	-0.0150678	2.2632	0.961054	0.982156	219	387	310	308	503	264	169	148
gene_1136	504050	-0.151985	3.22489	0.304569	0.479611	399	654	696	540	846	546	394	360	GO:0004518 | GO:0042578 | GO:0043765	nuclease activity | phosphoric ester hydrolase activity | T/G mismatch-specific endonuclease activity	IPR005135	Endonuclease/exonuclease/phosphatase	KOG2338	Transcriptional effector CCR4-related protein		sp|Q9Y7M8|YNTB_SCHPO	Probable RNA exonuclease C9B6.11c OS=Schizosaccharomyces pombe (strain 972 / ATCC 24843) OX=284812 GN=SPBC9B6.11c PE=3 SV=1
gene_11360	122539	-0.304894	5.43427	0.167534	0.316218	1752	3482	2424	2359	4900	2136	2383	1302
gene_11361	122532	-0.347839	6.73338	0.0164122	0.057244	4512	7170	6343	6083	10478	7023	5750	3236	GO:0005622 | GO:0008270	intracellular | zinc ion binding	IPR015880	Zinc finger, C2H2-like	KOG4124	Putative transcriptional repressor regulating G2/M transition		sp|Q9UTH8|SFP1_SCHPO	Zinc finger protein sfp1 OS=Schizosaccharomyces pombe (strain 972 / ATCC 24843) OX=284812 GN=sfp1 PE=4 SV=1
gene_11362	122596	-0.0978975	0.959033	0.644744	0.779681	86	128	143	120	118	162	75	70
gene_11366	360420	0.150949	0.765625	0.492095	0.661327	70	141	130	115	128	107	45	64
gene_11367	411703	-0.239006	2.96355	0.0637671	0.158568	330	496	541	475	623	464	398	316
gene_11368	466059	0.0936206	7.18358	0.279922	0.452727	7173	9943	11292	10244	9919	8777	6259	5202	GO:0004454	ketohexokinase activity	IPR011611 | IPR029056	Carbohydrate kinase PfkB | Ribokinase-like
gene_11369	360242	0.0423421	5.17102	0.692938	0.812887	1724	2403	2816	2478	2556	2305	1517	1277			IPR004274 | IPR023214	NLI interacting factor | HAD-like domain	KOG1605	TFIIF-interacting CTD phosphatase, including NLI-interacting factor (involved in RNA polymerase II regulation)		sp|O94336|YHM3_SCHPO	Uncharacterized FCP1 homology domain-containing protein C1271.03c OS=Schizosaccharomyces pombe (strain 972 / ATCC 24843) OX=284812 GN=SPBC1271.03c PE=4 SV=1
gene_1137	478466	0.356661	8.67854	0.000109061	0.000950529	22559	29876	32970	32735	25594	21404	16044	13766	GO:0005525 | GO:0007264 | GO:0005622 | GO:0015031	GTP binding | small GTPase mediated signal transduction | intracellular | protein transport	IPR001806 | IPR003578 | IPR020849 | IPR003579 | IPR027417 | IPR005225	Small GTPase superfamily | Small GTPase superfamily, Rho type | Small GTPase superfamily, Ras type | Small GTPase superfamily, Rab type | P-loop containing nucleoside triphosphate hydrolase | Small GTP-binding protein domain	KOG0393	Ras-related small GTPase, Rho type		sp|P40792|RAC1_DROME	Ras-related protein Rac1 OS=Drosophila melanogaster OX=7227 GN=Rac1 PE=1 SV=2
gene_11370	530911	0.549588	-0.0403609	0.0253421	0.0801826	50	61	94	81	50	42	47	22	GO:0005975 | GO:0008810	carbohydrate metabolic process | cellulase activity	IPR000334 | IPR009009	Glycoside hydrolase, family 45 | RlpA-like double-psi beta-barrel domain			GH45_1	sp|D3GDK4|GUN_CRYAT	Endoglucanase OS=Cryptopygus antarcticus OX=187623 PE=1 SV=1
gene_11371	411712	-0.0206123	4.13236	0.906494	0.950008	851	1532	1071	1020	1466	912	876	580	GO:0016787 | GO:0017168	hydrolase activity | 5-oxoprolinase (ATP-hydrolyzing) activity	IPR002821 | IPR008040	Hydantoinase/oxoprolinase | Hydantoinaseoxoprolinase, N-terminal	KOG1939	Oxoprolinase		sp|Q10094|YAOF_SCHPO	Uncharacterized protein C11D3.15 OS=Schizosaccharomyces pombe (strain 972 / ATCC 24843) OX=284812 GN=SPAC11D3.15 PE=3 SV=1
gene_11372	466072	0.46764	11.9121	6.92471e-07	1.19092e-05	220043	289713	329063	309945	231059	198927	142132	121600	GO:0043234 | GO:0051258 | GO:0003924 | GO:0005525	protein complex | protein polymerization | GTPase activity | GTP binding	IPR003008 | IPR018316 | IPR017975 | IPR013838 | IPR008280	Tubulin/FtsZ, GTPase domain | Tubulin/FtsZ, 2-layer sandwich domain | Tubulin, conserved site | Beta tubulin, autoregulation binding site | Tubulin/FtsZ, C-terminal	KOG1375	Beta tubulin	GH146	sp|P79008|TBB_COPC7	Tubulin beta chain OS=Coprinopsis cinerea (strain Okayama-7 / 130 / ATCC MYA-4618 / FGSC 9003) OX=240176 GN=CC1G_04743 PE=3 SV=1
gene_11373	122769	0.0752625	3.24669	0.644464	0.779428	446	655	768	640	636	440	488	370
gene_11374	122786	0.0162757	6.69815	0.863844	0.925076	4986	6995	7715	7190	6740	6602	4781	3838			IPR013809 | IPR003903 | IPR008942	ENTH domain | Ubiquitin interacting motif | ENTH/VHS	KOG2056	Equilibrative nucleoside transporter protein		sp|O74423|ENT1_SCHPO	Epsin-1 OS=Schizosaccharomyces pombe (strain 972 / ATCC 24843) OX=284812 GN=ent1 PE=1 SV=2
gene_11375	557683	0.053735	7.29092	0.638758	0.77484	8425	10316	10908	11014	11880	10299	6549	4947	GO:0005216 | GO:0006811 | GO:0016020	ion channel activity | ion transport | membrane	IPR005821	Ion transport domain	KOG2301	Voltage-gated Ca2+ channels, alpha1 subunits	GT2	sp|J9VTB0|CCH1_CRYNH	Calcium-channel protein CCH1 OS=Cryptococcus neoformans var. grubii serotype A (strain H99 / ATCC 208821 / CBS 10515 / FGSC 9487) OX=235443 GN=CCH1 PE=1 SV=2
gene_11376	386574	-0.227319	4.57367	0.0541416	0.140933	1042	1732	1450	1427	2008	1519	1096	937	GO:0016020	membrane	IPR000620	EamA domain	KOG4510	Permease of the drug/metabolite transporter (DMT) superfamily		sp|Q08980|YP264_YEAST	Probable transport protein YPL264C OS=Saccharomyces cerevisiae (strain ATCC 204508 / S288c) OX=559292 GN=YPL264C PE=1 SV=1
gene_11377	411727	-0.22318	8.73018	0.0167061	0.0580837	17752	29209	27766	26702	34504	29116	18928	16623			IPR000717	Proteasome component (PCI) domain	KOG2072	Translation initiation factor 3, subunit a (eIF-3a)		sp|Q4P358|EIF3A_MYCMD	Eukaryotic translation initiation factor 3 subunit A OS=Mycosarcoma maydis OX=5270 GN=TIF32 PE=3 SV=2
gene_11378	557686	-0.00100591	4.62828	0.997901	1	1081	2108	1626	1597	2226	1275	1096	837	GO:0004672 | GO:0005524 | GO:0006468 | GO:0004713 | GO:0009103 | GO:0016020 | GO:0016773 | GO:0004682	protein kinase activity | ATP binding | protein amino acid phosphorylation | protein-tyrosine kinase activity | lipopolysaccharide biosynthetic process | membrane | phosphotransferase activity, alcohol group as acceptor | protein kinase CK2 activity	IPR010440 | IPR008266 | IPR000719 | IPR011009 | IPR022495	Lipopolysaccharide kinase | Tyrosine-protein kinase, active site | Protein kinase domain | Protein kinase-like domain | Serine/threonine-protein kinase Bud32	KOG3087	Serine/threonine protein kinase		sp|P0CP73|BUD32_CRYNB	EKC/KEOPS complex subunit BUD32 OS=Cryptococcus neoformans var. neoformans serotype D (strain B-3501A) OX=283643 GN=BUD32 PE=3 SV=1
gene_11379	386582	0.378382	6.74005	0.000390261	0.00277007	6121	7765	9218	7855	6705	5279	3797	3973								sp|P42117|NDUA3_NEUCR	NADH-ubiquinone oxidoreductase 9.5 kDa subunit OS=Neurospora crassa (strain ATCC 24698 / 74-OR23-1A / CBS 708.71 / DSM 1257 / FGSC 987) OX=367110 GN=nuo9.5 PE=1 SV=3
gene_1138	431029	-0.612916	5.25574	0.00425828	0.0196694	1322	2703	2069	1762	3390	1729	2176	2270			IPR013078 | IPR029033	Histidine phosphatase superfamily, clade-1 | Histidine phosphatase superfamily	KOG0235	Phosphoglycerate mutase		sp|P36136|SHB17_YEAST	Sedoheptulose 1,7-bisphosphatase OS=Saccharomyces cerevisiae (strain ATCC 204508 / S288c) OX=559292 GN=SHB17 PE=1 SV=1
gene_11380	360503	-0.184598	0.38663	0.523554	0.687058	26	123	79	90	105	83	65	41	GO:0016020	membrane	IPR000620	EamA domain	KOG4510	Permease of the drug/metabolite transporter (DMT) superfamily		sp|Q08980|YP264_YEAST	Probable transport protein YPL264C OS=Saccharomyces cerevisiae (strain ATCC 204508 / S288c) OX=559292 GN=YPL264C PE=1 SV=1
gene_11384	122984	-0.749698	3.34459	0.000659644	0.00427693	264	714	566	454	927	718	734	362
gene_11385	411739	0.265185	5.70878	0.00556735	0.0244071	2733	3763	4268	3926	3309	2871	2080	1863	GO:0004222 | GO:0006508 | GO:0016020	metalloendopeptidase activity | proteolysis | membrane	IPR001915	Peptidase M48	KOG2661	Peptidase family M48		sp|Q9P7G4|OMA1_SCHPO	Mitochondrial metalloendopeptidase OMA1 OS=Schizosaccharomyces pombe (strain 972 / ATCC 24843) OX=284812 GN=oma1 PE=3 SV=1
gene_11386	360254	0.161231	5.30598	0.153692	0.29607	1839	3447	2816	2727	2600	2174	1720	1447			IPR005651	Uncharacterised protein family UPF0434/Trm112	KOG1088	Uncharacterized conserved protein		sp|Q09723|TR112_SCHPO	Multifunctional methyltransferase subunit trm112 OS=Schizosaccharomyces pombe (strain 972 / ATCC 24843) OX=284812 GN=trm112 PE=3 SV=1
gene_11387	123068	0.323465	9.82134	0.0735697	0.175088	47466	58774	80501	72462	62595	51011	23927	36087	GO:0016209 | GO:0016491 | GO:0051920	antioxidant activity | oxidoreductase activity | peroxiredoxin activity	IPR000866 | IPR019479 | IPR024706 | IPR012336	Alkyl hydroperoxide reductase subunit C/ Thiol specific antioxidant | Peroxiredoxin, C-terminal | Peroxiredoxin, AhpC-type | Thioredoxin-like fold	KOG0852	Alkyl hydroperoxide reductase, thiol specific antioxidant and related enzymes		sp|Q9V3P0|PRDX2_DROME	Peroxiredoxin 2 OS=Drosophila melanogaster OX=7227 GN=Prx2 PE=1 SV=1
gene_11388	411745	0.419298	5.9627	0.000449804	0.00312576	3699	4625	5120	4785	3569	3790	2210	1916			IPR001810	F-box domain
gene_11389	360484	-1.37243	1.3522	1.90236e-12	1.13087e-10	64	117	103	83	271	195	208	114								sp|P0DTR5|AGAL_FLAPL	A type blood alpha-D-galactosamine galactosaminidase OS=Flavonifractor plautii OX=292800 PE=1 SV=1
gene_1139	21373	0.0251505	8.3838	0.817268	0.896587	15372	22490	24808	24405	22210	22337	13408	12887					KOG1836	Extracellular matrix glycoprotein Laminin subunits alpha and gamma		sp|Q21313|EPI1_CAEEL	Laminin-like protein epi-1 OS=Caenorhabditis elegans OX=6239 GN=epi-1 PE=1 SV=1
gene_11390	123218	-1.33635	1.83019	1.1073e-07	2.39834e-06	75	183	123	146	397	218	319	154
gene_11392	501168	0.172227	2.77957	0.252171	0.421363	363	414	555	523	471	361	300	242
gene_11393	360499	-0.231704	2.27005	0.12595	0.258518	194	289	372	289	381	278	229	215
gene_11395	466184	-0.404067	3.66904	0.0336361	0.0996781	475	918	811	639	1381	692	681	450	GO:0004222 | GO:0008270 | GO:0004249 | GO:0008133 | GO:0008319 | GO:0030402	metalloendopeptidase activity | zinc ion binding | stromelysin 3 activity | collagenase activity | prenyl protein specific endopeptidase activity | matrilysin-2 activity	IPR001842 | IPR011096	Peptidase M36, fungalysin | FTP domain			CBM50	sp|Q2U1G7|NPI_ASPOR	Extracellular metalloproteinase NpI OS=Aspergillus oryzae (strain ATCC 42149 / RIB 40) OX=510516 GN=NpI PE=2 SV=1
gene_11396	411749	-0.403409	0.641856	0.0454484	0.124434	81	84	95	75	140	91	78	67	GO:0004222 | GO:0008270 | GO:0004249 | GO:0008133 | GO:0008319 | GO:0030402	metalloendopeptidase activity | zinc ion binding | stromelysin 3 activity | collagenase activity | prenyl protein specific endopeptidase activity | matrilysin-2 activity	IPR001842 | IPR011096	Peptidase M36, fungalysin | FTP domain			CBM50	sp|C5P7A7|MEP10_COCP7	Extracellular metalloproteinase 10 OS=Coccidioides posadasii (strain C735) OX=222929 GN=MEP10 PE=3 SV=1
gene_11397	411755	-0.0452132	5.59247	0.773928	0.86912	2264	2890	3889	3191	2758	3385	1988	2122	GO:0003824	catalytic activity	IPR010905 | IPR008928	Glycosyl hydrolase, family 88 | Six-hairpin glycosidase-like			GH0 | GH105
gene_11399	123400	0.199866	1.41916	0.195394	0.353319	141	200	198	185	187	131	105	102
gene_114	427526	-0.677995	5.58864	0.00119624	0.0070158	1318	3775	2589	2097	4886	3643	2867	1666
gene_1140	494756	0.12205	3.28049	0.467407	0.639222	491	628	764	711	628	520	533	293
gene_11400	492692	-0.1102	5.40046	0.273353	0.445232	1896	3072	3058	2470	3258	2603	1949	1620			IPR017956	AT hook, DNA-binding motif
gene_11401	484651	-0.46154	7.02869	0.0064228	0.027272	5260	8745	7569	6752	9628	7353	9451	5170			IPR004813 | IPR004648	Oligopeptide transporter, OPT superfamily | Tetrapeptide transporter, OPT1/isp4	KOG2262	Sexual differentiation process protein ISP4	AA3_2	sp|P40900|ISP4_SCHPO	Sexual differentiation process protein isp4 OS=Schizosaccharomyces pombe (strain 972 / ATCC 24843) OX=284812 GN=isp4 PE=2 SV=2
gene_11402	484652	0.265699	8.6642	0.00943268	0.0370732	20103	29188	34259	31040	25641	20222	16913	15118	GO:0003755 | GO:0006457 | GO:0004600 | GO:0030051 | GO:0042027	peptidyl-prolyl cis-trans isomerase activity | protein folding | cyclophilin | FK506-sensitive peptidyl-prolyl cis-trans isomerase | cyclophilin-type peptidyl-prolyl cis-trans isomerase activity	IPR002130 | IPR024936 | IPR020892 | IPR029000	Cyclophilin-type peptidyl-prolyl cis-trans isomerase domain | Cyclophilin-type peptidyl-prolyl cis-trans isomerase | Cyclophilin-type peptidyl-prolyl cis-trans isomerase, conserved site | Cyclophilin-like domain	KOG0865	Cyclophilin type peptidyl-prolyl cis-trans isomerase		sp|P18253|CYPH_SCHPO	Peptidyl-prolyl cis-trans isomerase OS=Schizosaccharomyces pombe (strain 972 / ATCC 24843) OX=284812 GN=ppi1 PE=3 SV=1
gene_11403	484653	0.00802565	7.72254	0.938935	0.969424	10794	13589	15368	14456	14489	14170	9475	7245			IPR012965	Domain of unknown function DUF1708
gene_11404	492695	0.936791	5.51767	1.51146e-09	5.07126e-08	3466	3399	4001	4306	2075	1850	1662	1082			IPR004813 | IPR004648	Oligopeptide transporter, OPT superfamily | Tetrapeptide transporter, OPT1/isp4	KOG2262	Sexual differentiation process protein ISP4	AA3_2	sp|P40900|ISP4_SCHPO	Sexual differentiation process protein isp4 OS=Schizosaccharomyces pombe (strain 972 / ATCC 24843) OX=284812 GN=isp4 PE=2 SV=2
gene_11406	466242	0.321879	5.6593	0.0119204	0.0447905	2609	3535	4204	4123	2731	2664	2028	1947			IPR009653	Protein of unknown function DUF1242	KOG3808	Uncharacterized conserved protein		sp|Q5BJC2|KISHA_DANRE	Protein kish-A OS=Danio rerio OX=7955 GN=tmem167a PE=3 SV=1
gene_11407	360441	-0.227655	6.39786	0.0193854	0.0652023	3634	5536	5776	5110	6531	6110	3994	3074	GO:0005524 | GO:0005694 | GO:0006259 | GO:0005515 | GO:0051276	ATP binding | chromosome | DNA metabolic process | protein binding | chromosome organization and biogenesis	IPR003395 | IPR010935 | IPR024704 | IPR027417	RecF/RecN/SMC, N-terminal | SMCs flexible hinge | Structural maintenance of chromosomes protein | P-loop containing nucleoside triphosphate hydrolase	KOG0933	Structural maintenance of chromosome protein 2 (chromosome condensation complex Condensin, subunit E)	GH47	sp|P41003|SMC2_SCHPO	Structural maintenance of chromosomes protein 2 OS=Schizosaccharomyces pombe (strain 972 / ATCC 24843) OX=284812 GN=cut14 PE=1 SV=2
gene_11408	360217	-0.195893	5.1194	0.0947214	0.210411	1676	2489	2047	2070	2739	2084	1777	1349			IPR004919	Domain of unknown function DUF262
gene_11409	360365	0.00814501	0.258019	0.951646	0.977014	66	88	96	47	115	64	43	36
gene_1141	431037	0.364265	9.361	0.0114912	0.0435368	35675	43572	57675	53432	39443	32285	22201	26931			IPR018108 | IPR023395	Mitochondrial substrate/solute carrier | Mitochondrial carrier domain	KOG0756	Mitochondrial tricarboxylate/dicarboxylate carrier proteins		sp|Q04013|YHM2_YEAST	Citrate/oxoglutarate carrier protein OS=Saccharomyces cerevisiae (strain ATCC 204508 / S288c) OX=559292 GN=YHM2 PE=1 SV=1
gene_11411	411779	0.0446763	1.86544	0.813668	0.894771	156	233	290	272	324	195	171	97			IPR011701 | IPR020846	Major facilitator superfamily | Major facilitator superfamily domain	KOG2533	Permease of the major facilitator superfamily		sp|Q9P6J0|YHDC_SCHPO	Uncharacterized transporter C1683.12 OS=Schizosaccharomyces pombe (strain 972 / ATCC 24843) OX=284812 GN=SPBC1683.12 PE=3 SV=1
gene_11412	411782	0.265261	3.3251	0.0648254	0.160712	510	718	775	806	645	609	345	354	GO:0004222 | GO:0008270 | GO:0004249 | GO:0008133 | GO:0008319 | GO:0030402	metalloendopeptidase activity | zinc ion binding | stromelysin 3 activity | collagenase activity | prenyl protein specific endopeptidase activity | matrilysin-2 activity	IPR001842 | IPR025711 | IPR011096	Peptidase M36, fungalysin | PepSY domain | FTP domain			CBM50	sp|Q6WIH7|MEP5_ARTOT	Extracellular metalloproteinase 5 OS=Arthroderma otae OX=63405 GN=MEP5 PE=3 SV=1
gene_11417	123788	0.43988	2.19917	0.00214117	0.0112058	243	352	364	392	284	236	185	128	GO:0004671 | GO:0006481 | GO:0016021	protein-S-isoprenylcysteine O-methyltransferase activity | C-terminal protein amino acid methylation | integral to membrane	IPR007269	Isoprenylcysteine carboxyl methyltransferase	KOG2628	Farnesyl cysteine-carboxyl methyltransferase		sp|P87014|MAM4_SCHPO	Protein-S-isoprenylcysteine O-methyltransferase OS=Schizosaccharomyces pombe (strain 972 / ATCC 24843) OX=284812 GN=mam4 PE=1 SV=1
gene_11418	123800	0.482071	1.26571	0.0103078	0.0398823	129	181	235	166	125	114	83	92
gene_1142	431038	0.157072	6.45933	0.115376	0.242502	4254	6563	6765	6389	5921	4314	3903	3437	GO:0016021	integral to membrane	IPR007248	Mpv17/PMP22				sp|Q4WZG1|WSCA_ASPFU	Woronin body membrane protein wscA OS=Aspergillus fumigatus (strain ATCC MYA-4609 / CBS 101355 / FGSC A1100 / Af293) OX=330879 GN=wscA PE=3 SV=1
gene_11420	466273	0.382637	1.24216	0.0196309	0.0657248	120	181	207	173	147	139	89	63	GO:0003676 | GO:0008270	nucleic acid binding | zinc ion binding	IPR000571 | IPR013026 | IPR019734	Zinc finger, CCCH-type | Tetratricopeptide repeat-containing domain | Tetratricopeptide repeat	KOG0376	Serine-threonine phosphatase 2A, catalytic subunit		sp|Q9NES8|PPP5_CAEEL	Serine/threonine-protein phosphatase 5 OS=Caenorhabditis elegans OX=6239 GN=pph-5 PE=1 SV=2
gene_11422	557712	0.633497	5.98444	8.20365e-07	1.38475e-05	3795	4886	5841	5241	3558	3579	2138	1555	GO:0003676 | GO:0008270	nucleic acid binding | zinc ion binding	IPR001440 | IPR000571 | IPR013026 | IPR019734	Tetratricopeptide TPR1 | Zinc finger, CCCH-type | Tetratricopeptide repeat-containing domain | Tetratricopeptide repeat	KOG1124	FOG: TPR repeat		sp|A4K2V0|TOM34_PONAB	Mitochondrial import receptor subunit TOM34 OS=Pongo abelii OX=9601 GN=TOMM34 PE=2 SV=1
gene_11423	360298	0.187149	5.32183	0.140498	0.27903	2107	2652	3065	3089	2414	2616	1620	1353
gene_11424	123861	0.220117	1.34016	0.267257	0.438664	117	247	160	172	201	135	85	84	GO:0003676 | GO:0008270	nucleic acid binding | zinc ion binding	IPR000571 | IPR013026 | IPR019734	Zinc finger, CCCH-type | Tetratricopeptide repeat-containing domain | Tetratricopeptide repeat	KOG0543	FKBP-type peptidyl-prolyl cis-trans isomerase		sp|F1RBN2|SPAG1_DANRE	Sperm-associated antigen 1A OS=Danio rerio OX=7955 GN=spag1a PE=2 SV=1
gene_11425	531053	0.51738	1.44577	0.0129191	0.0475308	158	181	248	223	142	161	72	96	GO:0003676 | GO:0008270	nucleic acid binding | zinc ion binding	IPR000571 | IPR013026 | IPR019734	Zinc finger, CCCH-type | Tetratricopeptide repeat-containing domain | Tetratricopeptide repeat	KOG1124	FOG: TPR repeat		sp|Q3KRD5|TOM34_RAT	Mitochondrial import receptor subunit TOM34 OS=Rattus norvegicus OX=10116 GN=Tomm34 PE=1 SV=1
gene_11426	557714	0.574082	1.93974	0.00120674	0.00706603	209	317	383	265	219	189	108	135	GO:0003676 | GO:0008270	nucleic acid binding | zinc ion binding	IPR001440 | IPR000571 | IPR013026 | IPR019734	Tetratricopeptide TPR1 | Zinc finger, CCCH-type | Tetratricopeptide repeat-containing domain | Tetratricopeptide repeat	KOG1124	FOG: TPR repeat		sp|Q9MUK5|TOC64_PEA	Translocon at the outer membrane of chloroplasts 64 OS=Pisum sativum OX=3888 GN=TOC64 PE=1 SV=1
gene_11427	360462	0.203068	2.75095	0.238493	0.40652	405	441	434	534	500	396	277	192			IPR011009	Protein kinase-like domain
gene_11428	557716	-0.172411	1.61678	0.250291	0.419246	149	192	199	191	235	177	158	118			IPR011009	Protein kinase-like domain
gene_11429	501190	-0.411411	1.6175	0.00920947	0.0364184	116	191	163	205	265	211	141	133			IPR011009	Protein kinase-like domain
gene_1143	393811	-0.117118	6.06976	0.239273	0.407405	2968	4492	4888	4308	4970	4704	2992	2444			IPR024420	TRAPP III complex, Trs85	KOG1938	Protein with predicted involvement in meiosis (GSG1)		sp|Q9Y2L5|TPPC8_HUMAN	Trafficking protein particle complex subunit 8 OS=Homo sapiens OX=9606 GN=TRAPPC8 PE=1 SV=2
gene_11432	123929	0.48067	6.18697	2.56199e-07	4.96863e-06	4087	6010	5957	5782	4458	3941	2716	2059	GO:0004497 | GO:0005506 | GO:0006118 | GO:0020037 | GO:0008688 | GO:0018471 | GO:0018630 | GO:0018631 | GO:0018632 | GO:0018633 | GO:0018634 | GO:0018635 | GO:0018636 | GO:0018637 | GO:0018638 | GO:0018639 | GO:0018640 | GO:0018641 | GO:0018642 | GO:0018643 | GO:0018644 | GO:0018646 | GO:0018647 | GO:0018648 | GO:0018649 | GO:0018650 | GO:0018651 | GO:0018652 | GO:0018653 | GO:0018654 | GO:001865…	monooxygenase activity | iron ion binding | electron transport | heme binding | 3-(3-hydroxy-phenyl)propionate hydroxylase activity | 4-chlorobenzaldehyde oxidase activity | 3,5-xylenol methylhydroxylase activity | phenylacetate hydroxylase activity | 4-nitrophenol 4-monooxygenase activity | dimethyl sulfide monooxygenase activity | alpha-pinene monooxygenase [NADH] activity | limonene 1,2-monoox…	IPR001128 | IPR017972	Cytochrome P450 | Cytochrome P450, conserved site	KOG0158	Cytochrome P450 CYP3/CYP5/CYP6/CYP9 subfamilies		sp|F1SYD1|CY151_POSPM	Cytochrome P450 monooxygenase 151 OS=Postia placenta (strain ATCC 44394 / Madison 698-R) OX=561896 GN=CYP151 PE=1 SV=1
gene_11433	513067	0.127792	2.22003	0.408001	0.585966	253	346	351	286	293	265	227	155
gene_11434	501195	-0.460742	3.33749	0.00805433	0.0328235	412	593	607	572	864	613	686	346
gene_11435	484664	-0.569859	0.625399	0.012972	0.0476773	61	95	63	94	167	82	84	63	GO:0003676 | GO:0004519 | GO:0006308 | GO:0016788	nucleic acid binding | endonuclease activity | DNA catabolic process | hydrolase activity, acting on ester bonds	IPR003154 | IPR008947	S1/P1 nuclease | Phospholipase C/P1 nuclease domain				sp|P24504|NUP3_PENSQ	Nuclease PA3 OS=Penicillium sp. OX=5081 PE=1 SV=1
gene_11436	492706	-0.0895556	2.6299	0.680082	0.804934	293	573	331	339	521	309	333	210
gene_11437	466354	0.0192199	6.48724	0.828036	0.903127	4040	6576	6655	6120	6161	5209	4094	3474			IPR004919	Domain of unknown function DUF262
gene_11438	411829	-0.0863437	6.17688	0.342033	0.520256	3246	4948	5000	4920	4986	4555	3506	2793			IPR008672	Spindle assembly checkpoint component Mad1	KOG4593	Mitotic checkpoint protein MAD1		sp|P87169|MAD1_SCHPO	Spindle assembly checkpoint component mad1 OS=Schizosaccharomyces pombe (strain 972 / ATCC 24843) OX=284812 GN=mad1 PE=1 SV=1
gene_1144	431048	-0.0547587	2.17572	0.740641	0.845277	205	277	346	308	394	235	201	165	GO:0005515	protein binding	IPR001202	WW domain
gene_11440	492709	0.280615	4.43143	0.0343184	0.101097	1146	1725	1750	1466	1499	1327	817	621			IPR011008	Dimeric alpha-beta barrel
gene_11442	411834	-0.0322676	0.166795	0.947429	0.974399	57	98	48	72	102	61	37	42
gene_11443	411836	-0.168495	2.55814	0.269074	0.440751	253	446	408	322	441	389	302	204			IPR011009	Protein kinase-like domain
gene_11444	411837	0.0580124	1.1697	0.762908	0.861254	116	198	136	130	141	143	98	81
gene_11445	492712	-0.0611046	7.06208	0.587397	0.737143	6231	9533	9228	8709	8983	7560	7440	4833			IPR001012 | IPR012989 | IPR029071	UBX domain | SEP domain | Ubiquitin-related domain	KOG2086	Protein tyrosine phosphatase SHP1/Cofactor for p97 ATPase-mediated vesicle membrane fusion		sp|P0C8Q0|UBX1_EMENI	UBX domain-containing protein 1 OS=Emericella nidulans (strain FGSC A4 / ATCC 38163 / CBS 112.46 / NRRL 194 / M139) OX=227321 GN=ubx1 PE=3 SV=1
gene_11446	501205	0.00217872	6.63987	0.984136	0.994115	4602	7631	7053	6509	7749	5279	4218	4090	GO:0006457 | GO:0016272 | GO:0051082	protein folding | prefoldin complex | unfolded protein binding	IPR004127 | IPR009053 | IPR011599	Prefoldin alpha-like | Prefoldin | Prefoldin alpha subunit, archaea-type	KOG3048	Molecular chaperone Prefoldin, subunit 5		sp|O94307|PFD5_SCHPO	Probable prefoldin subunit 5 OS=Schizosaccharomyces pombe (strain 972 / ATCC 24843) OX=284812 GN=bob1 PE=1 SV=1
gene_11448	124160	0.0213551	4.71847	0.850497	0.916151	1338	1792	1803	1851	1819	1534	1243	969			IPR002716	PIN domain
gene_1145	478474	0.252599	6.19846	0.0208373	0.0687779	3716	5037	6191	5655	4621	4227	3281	2252
gene_11450	124179	-0.265671	2.35175	0.062635	0.156595	209	346	332	306	452	294	233	218	GO:0005351 | GO:0008643 | GO:0016020 | GO:0005215 | GO:0006810 | GO:0016021	sugar:hydrogen symporter activity | carbohydrate transport | membrane | transporter activity | transport | integral to membrane	IPR005828 | IPR005829 | IPR020846 | IPR003663	General substrate transporter | Sugar transporter, conserved site | Major facilitator superfamily domain | Sugar/inositol transporter	KOG0254	Predicted transporter (major facilitator superfamily)	GT20	sp|O74969|GHT2_SCHPO	High-affinity glucose transporter ght2 OS=Schizosaccharomyces pombe (strain 972 / ATCC 24843) OX=284812 GN=ght2 PE=1 SV=1
gene_11451	411852	-0.289905	2.37509	0.034572	0.101544	199	337	352	318	446	313	256	210	GO:0008152 | GO:0016491 | GO:0000140	metabolic process | oxidoreductase activity | acylglycerone-phosphate reductase activity	IPR002198	Short-chain dehydrogenase/reductase SDR	KOG1209	1-Acyl dihydroxyacetone phosphate reductase and related dehydrogenases		sp|Q8A945|KDSR_BACTN	3-ketodihydrosphingosine reductase OS=Bacteroides thetaiotaomicron (strain ATCC 29148 / DSM 2079 / JCM 5827 / CCUG 10774 / NCTC 10582 / VPI-5482 / E50) OX=226186 GN=kdsr PE=1 SV=1
gene_11452	501210	-0.392161	3.59898	0.0123148	0.045894	494	891	688	628	1013	787	712	444	GO:0004713 | GO:0005524 | GO:0006468	protein-tyrosine kinase activity | ATP binding | protein amino acid phosphorylation	IPR008266 | IPR011009	Tyrosine-protein kinase, active site | Protein kinase-like domain
gene_11454	531165	0.344297	0.99255	0.103942	0.225176	99	170	192	105	151	95	71	59			IPR011009	Protein kinase-like domain
gene_11457	501213	-0.131646	2.56865	0.398571	0.576282	277	373	412	386	434	431	282	192
gene_11458	466417	-0.165481	1.33248	0.502669	0.668962	97	177	150	184	252	113	145	70
gene_1146	368380	0.187884	6.63378	0.0737545	0.175452	5664	6823	7778	6691	7055	5968	3871	3279			IPR004043	LCCL domain				sp|P40514|YIG7_YEAST	Uncharacterized protein YIL067C OS=Saccharomyces cerevisiae (strain ATCC 204508 / S288c) OX=559292 GN=YIL067C PE=1 SV=1
gene_11461	557744	-0.523071	-0.15051	0.0528282	0.138669	31	42	48	64	83	65	27	48
gene_11462	557745	0.517024	2.05952	0.0164072	0.057244	200	391	304	367	350	165	122	120
gene_11463	411874	0.324079	5.604	0.0270421	0.0841978	2559	3409	4041	3910	2975	3309	1617	1497			IPR011009	Protein kinase-like domain
gene_11464	466435	-0.167278	4.46783	0.173066	0.323817	1022	1587	1435	1311	1583	1545	997	881			IPR018608	Gluconate transport inducer 1/Pac2	KOG4476	Gluconate transport-inducing protein		sp|S0E3H0|WOR1_GIBF5	Global transcription regulator sge1 OS=Gibberella fujikuroi (strain CBS 195.34 / IMI 58289 / NRRL A-6831) OX=1279085 GN=sge1 PE=2 SV=1
gene_11466	557749	0.869251	2.58706	1.51073e-07	3.16558e-06	386	469	510	606	309	290	162	153
gene_11468	466441	-3.0841	4.75304	2.25168e-21	6.00704e-19	205	403	452	440	2331	1647	2707	2744			IPR002889 | IPR009880 | IPR015202 | IPR013994 | IPR011043 | IPR014756	Carbohydrate-binding WSC | Glyoxal oxidase, N-terminal | Domain of unknown function DUF1929 | Carbohydrate-binding WSC, subgroup | Galactose oxidase/kelch, beta-propeller | Immunoglobulin E-set	KOG4157	beta-1,6-N-acetylglucosaminyltransferase, contains WSC domain	AA5 | AA5_1	sp|D4AUF1|WSCD1_ARTBC	WSC domain-containing protein ARB_07867 OS=Arthroderma benhamiae (strain ATCC MYA-4681 / CBS 112371) OX=663331 GN=ARB_07867 PE=1 SV=1
gene_11469	386744	-0.263508	6.31226	0.00364206	0.0172903	3389	4791	5521	4931	6105	5475	3860	3168			IPR005062	SAC3/GANP/Nin1/mts3/eIF-3 p25	KOG1860	Nuclear protein export factor		sp|O74889|SAC31_SCHPO	SAC3 family protein 1 OS=Schizosaccharomyces pombe (strain 972 / ATCC 24843) OX=284812 GN=SPCC576.05 PE=1 SV=1
gene_1147	504060	-0.0258543	5.89933	0.838535	0.909831	2560	4605	3972	4212	4964	2935	2952	2150								sp|A0A194XJX1|SCPY_MOLSC	Probable pericyclase scpY OS=Mollisia scopiformis OX=149040 GN=scpY PE=3 SV=1
gene_11470	411894	0.0505638	5.07204	0.662928	0.792644	1657	2219	2430	2483	2470	2152	1300	1232			IPR018626	Protein of unknown function DUF2347	KOG4704	Uncharacterized conserved protein		sp|Q1LX49|DEN11_DANRE	DENN domain-containing protein 11 OS=Danio rerio OX=7955 GN=dennd11 PE=3 SV=1
gene_11474	557755	0.0913326	5.01402	0.447089	0.620022	1568	2149	2580	2293	2334	2068	1219	1159			IPR018626	Protein of unknown function DUF2347
gene_11476	411899	-0.0626885	-0.00248327	0.894839	0.942035	49	73	91	29	85	75	25	34
gene_11479	513109	0.092132	6.46516	0.37538	0.552686	4589	6510	6111	6149	6033	5703	3963	2797	GO:0004672 | GO:0005524 | GO:0006468 | GO:0004674 | GO:0004693	protein kinase activity | ATP binding | protein amino acid phosphorylation | protein serine/threonine kinase activity | cyclin-dependent protein kinase activity	IPR000719 | IPR017441 | IPR008271 | IPR002290 | IPR011009	Protein kinase domain | Protein kinase, ATP binding site | Serine/threonine-protein kinase, active site | Serine/threonine/dual specificity protein kinase, catalytic domain | Protein kinase-like domain	KOG0594	Protein kinase PCTAIRE and related kinases	GH18	sp|P00546|CDK1_YEAST	Cyclin-dependent kinase 1 OS=Saccharomyces cerevisiae (strain ATCC 204508 / S288c) OX=559292 GN=CDC28 PE=1 SV=1
gene_1148	431060	0.0815643	4.00419	0.55466	0.711323	755	1214	1103	1181	1274	827	769	511
gene_11480	386759	-0.347068	5.30112	0.0192599	0.0648797	1483	2919	2302	2318	3478	2091	1880	1935	GO:0000166	nucleotide binding	IPR004130 | IPR027417	GPN-loop GTPase | P-loop containing nucleoside triphosphate hydrolase	KOG1532	GTPase XAB1, interacts with DNA repair protein XPA		sp|O42906|GPN1_SCHPO	GPN-loop GTPase 1 OS=Schizosaccharomyces pombe (strain 972 / ATCC 24843) OX=284812 GN=SPBC119.15 PE=1 SV=1
gene_11481	484686	-0.257714	4.93008	0.0478995	0.128982	1176	2104	2067	1875	2251	2008	1745	1088			IPR000253 | IPR008984	Forkhead-associated (FHA) domain | SMAD/FHA domain
gene_11482	466491	0.0762139	4.36011	0.570562	0.722733	882	1546	1551	1497	1409	1103	841	870
gene_11483	531279	-0.086007	6.09462	0.481724	0.652467	3257	4246	4805	4707	4245	4779	3354	2537
gene_11485	411914	-0.192361	3.90137	0.158817	0.30368	613	1094	952	952	1298	986	616	578
gene_11486	531287	-0.0383536	2.71993	0.849615	0.915645	327	405	467	458	571	462	258	191
gene_11487	466510	0.0300457	3.20148	0.832702	0.906188	460	582	705	631	660	600	351	347
[truncated: 9,759 more rows]
